# Supplementary material for: Residual volume/total lung capacity ratio confers limited additive significance to lung clearance index for assessment of adults with bronchiectasis
Source: PLoS One. 2017 Sep 8;12(9):e0183779. doi: 10.1371/journal.pone.0183779 (PMC5590849; doi:10.1371/journal.pone.0183779)
Supplement: S1 File — This is an elementary electronic data base with information pertinent to the clinical information and lung function assessment in patients with bronchiectasis. (XLS) [file pone.0183779.s001.xls]

## Sheet: Spirometry
Sex	No	Age	height(cm)	Weight(kg)	BMI	Bact	Bact col	PA iso	PA col	FVC(L)	FVC pred L	FVCpred%	FEV1(L)	FEV1 pred L	FEV1pred%	FEV1/FVC%	MMEF(L/s)	MMEF pred L	MMEFpred%	MEF50(L/s)	MEF50 pred L	MEF50%pred%	MEF25(L/s)	MEF25 pred L	MEF25%pred%	post-FEV1(L)	post-FEV1 pred L	post-FEV1%	post-FVC(L)	post-FVC%	FEV1 chn(%)	FEV1 chn (L)	FVC chn(%)
female	002	32	168	47	16.6525	0	0	0	0	3.12	3.67	85.0136	2.01	3.0876	65.0991	64.6	1.29	3.49	36.9628	1.51	4.476	33.7355	0.64	2.074	30.8582
female	004	33	159	40	15.8222	PA	1	1	1	1.68	3.248	51.7241	0.81	2.72955	29.6752	48.3	0.43	3.226	13.3292	0.48	4.2305	11.3462	0.24	1.9545	12.2794
female	006	54	157	40	16.2278	0	0	0	0	2.35	2.614	89.9005	1.88	2.1669	86.7599	79.9	1.74	2.357	73.8227	2.03	3.6565	55.5176	0.74	1.4085	52.5382
male	012	45	170	61	21.1073	Mis	0	0	0	3.46	4.089	84.6173	1.86	3.33925	55.7011	53.9	0.89	3.449	25.8046	1.13	4.698	24.0528	0.36	1.927	18.6819
female	015	41	149	51	22.9719	0	0	0	0	1.03	2.6	39.6154	0.95	2.17155	43.7476	92.4	1.31	2.664	49.1742	1.54	3.7855	40.6815	0.64	1.6495	38.7996
female	017	51	159	38	15.0311	0	0	0	0	2	2.78	71.9424	1.01	2.31105	43.7031	50.4	0.49	2.524	19.4136	0.55	3.7805	14.5483	0.24	1.5045	15.9521
female	018	23	157	45	18.2563	0	0	0	0	2.76	3.42	80.7018	2.47	2.88765	85.5367	89.6	2.82	3.566	79.0802	3.44	4.4315	77.6261	1.51	2.1835	69.155
female	019	59	153.5	43	18.2495	PA	1	1	1	1.98	2.33	84.9785	1.43	1.92045	74.4617	72	1.05	2.0745	50.6146	1.27	3.44575	36.857	0.49	1.24675	39.3022
male	020	69	176	78	25.1808	0	0	0	0	3.61	3.82956	94.2667	2.6	2.92315	88.9451	71.9	1.68	2.489	67.497	2.54	4.1814	60.7452	0.59	1.4596	40.422
female	021	57	151	48	21.0517	PA	1	1	1	2.21	2.272	97.2711	1.29	1.87395	68.8385	58.2	0.6	2.09	28.7081	0.79	3.4345	23.0019	0.27	1.2705	21.2515
male	027	59	169	55	19.257	Mis	0	0	0	2.36	3.69232	63.9165	1.69	2.9127	58.0218	71.7	1.2	2.673	44.8934	1.4	4.2261	33.1275	0.49	1.5369	31.8824
male	028	36	171	69	23.597	Mis	1	0	0	3.45	4.36348	79.0653	2.35	3.62805	64.7731	68.2	1.46	3.965	36.8222	1.8	5.0149	35.893	0.6	2.1871	27.4336
female	032	41	158	50	20.0288	0	0	0	0	1.48	2.996	49.3992	0.5	2.50635	19.9493	41	0.21	2.889	7.26895	0.24	4.006	5.99101	0.13	1.744	7.45413
female	034	28	158	49	19.6283	0	0	0	0	3.14	3.334	94.1812	2.51	2.8086	89.3684	79.9	2.39	3.396	70.3769	3.04	4.331	70.1916	0.94	2.069	45.4326
male	036	50	168	52	18.424	0	0	0	0	3.36	3.85776	87.0972	2.47	3.1198	79.1717	73.4	1.81	3.093	58.5192	2.24	4.4672	50.1433	0.75	1.7448	42.9849
female	037	49	143	47	22.984	0	0	0	0	1.64	2.128	77.0677	1.06	1.76235	60.147	64.2	0.65	2.202	29.5186	0.78	3.4385	22.6843	0.34	1.3865	24.5222
female	038	49	156	51	20.9566	Mis	0	0	0	2.06	2.7	76.2963	1.81	2.24595	80.5895	87.8	1.99	2.527	78.7495	2.23	3.757	59.3559	1.04	1.523	68.2863
female	040	56	158	50	20.0288	Mis	0	0	0	1.54	2.606	59.0944	0.77	2.1576	35.6878	49.9	0.34	2.304	14.7569	0.4	3.631	11.0162	0.17	1.369	12.4178
female	043	53	160	49	19.1406	PA	1	1	1	2.13	2.772	76.8398	1.25	2.30175	54.3065	58.5	0.65	2.471	26.3051	0.77	3.755	20.506	0.28	1.465	19.1126
male	047	31	169	50	17.5064	PA	0	0	0	2.96	4.4	67	1.67	3.7	45	56.3	0.8	4.48	18	1.01	4.93	21	0.32	2.13	15
female	058	65	163	49	18.4425	Mis	0	0	0	1.66	2.592	64.0432	1.03	2.13435	48.2583	62.2	0.51	2.078	24.5428	0.61	3.5285	17.2878	0.21	1.1965	17.5512
female	062	30	161	46.5	17.9391	0	0	0	0	2.72	3.414	79.6719	2.22	2.8737	77.2523	81.6	2.15	3.393	63.3658	2.59	4.3545	59.4787	0.97	2.0505	47.3055
male	063	41	174	56	18.4965	Mis	0	0	0	2.9	4.40484	65.8367	1.52	3.61285	42.072	52.4	0.63	3.849	16.3679	0.77	4.9736	15.4817	0.28	2.1354	13.1123
male	065	31	165	53.5	19.6511	PA	1	1	1	2.22	4.15856	53.3839	0.85	3.5207	24.1429	38.4	0.31	3.937	7.87402	0.34	4.9425	6.87911	0.17	2.1605	7.86855
female	070	44	156	49.5	20.3402	PA	1	1	1	2.31	2.83	81.6254	1.67	2.3622	70.6968	72.2	1.24	2.722	45.5547	1.46	3.882	37.6095	0.54	1.648	32.767
female	075	34	157	54	21.9076	0	0	0	0	2.18	3.134	69.5597	1.05	2.6319	39.8951	48.3	0.5	3.137	15.9388	0.58	4.1565	13.954	0.25	1.9085	13.0993
female	078	43	159	61	24.1288	PA	1	1	1	1.83	2.988	61.245	1.41	2.49705	56.4666	77.4	1.21	2.836	42.6657	1.44	3.9805	36.1764	0.53	1.7045	31.0942
female	079	47	159	35	13.8444	PA	1	1	1	0.94	2.884	32.5936	0.56	2.40405	23.294	60	0.33	2.68	12.3134	0.36	3.8805	9.27716	0.19	1.6045	11.8417
male	083	23	165	50	18.3655	Mis	1	0	0	3.94	4.35408	90.4898	3.35	3.7411	89.5459	85.1	3.65	4.353	83.8502	4.61	5.1905	88.8161	1.83	2.3685	77.2641
male	085	46	169	77	26.9598	Mis	1	0	0	4	4.01004	99.7496	2.88	3.27085	88.0505	71.8	1.99	3.349	59.4207	2.43	4.6291	52.494	0.8	1.8749	42.6689
female	088	31	151	46	20.1746	PA	1	1	1	1.54	2.948	52.2388	1.02	2.47845	41.1548	66	0.7	3.104	22.5515	0.78	4.0845	19.0966	0.4	1.9205	20.8279
male	089	55	170	60	20.7612	PA	1	1	1	1.98	3.8446	51.5008	1.01	3.06375	32.9661	51.3	0.51	2.929	17.4121	0.62	4.388	14.1294	0.25	1.667	14.997
female	090	57	163	55.5	20.889	Mis	1	0	0	2.92	2.8	104.286	2.21	2.32035	95.2443	76.6	1.75	2.39	73.2218	2.25	3.7285	60.346	0.7	1.3965	50.1253
female	093	21	156	43	17.6693	PA	1	1	1	0.8	3.428	23.3372	0.44	2.89695	15.1884	54.2	0.26	3.619	7.18431	0.3	4.457	6.73098	0.16	2.223	7.19748
male	094	72	178	57.5	18.148	0	0	0	0	3.7	3.86528	95.724	2.64	2.9222	90.3429	71.4	1.74	2.429	71.6344	2.44	4.1642	58.5947	0.61	1.4338	42.5443
female	095	44	156	45	18.4911	Mis	0	0	0	1.9	2.83	67.1378	1.49	2.3622	63.0768	78	1.28	2.722	47.0242	1.73	3.882	44.5647	0.52	1.648	31.5534
female	097	55	160	45.5	17.7734	0	0	0	0	2.56	2.72	94.1176	2.02	2.25525	89.5688	78.8	1.98	2.393	82.7413	2.63	3.705	70.9852	0.64	1.415	45.2297
female	102	50	153	55	23.4952	PA	1	1	1	2.32	2.542	91.2667	1.83	2.1111	86.6847	78.9	1.65	2.413	68.3796	2.04	3.6585	55.7606	0.69	1.4665	47.0508
male	103	36	176	59	19.047	0	0	0	0	3.93	4.63608	84.7699	3.43	3.8323	89.5024	87.4	3.79	4.205	90.1308	4.11	5.2044	78.9716	2.24	2.3176	96.6517
female	110	33	163.5	45	16.8336	Mis	0	0	0	2.93	3.446	85.0261	2.2	2.89695	75.9419	74.9	1.78	3.3385	53.3174	2.09	4.34075	48.1484	0.88	2.00175	43.9615
female	112	58	145	58.5	27.824	0	0	0	0	2.2	1.982	110.999	1.85	1.6275	113.671	84.2	1.92	1.901	100.999	2.1	3.2625	64.3678	0.87	1.1825	73.5729
female	113	46	154	44	18.5529	0	0	0	0	1.09	2.69	40.5204	0.48	2.2413	21.4161	43.9	0.22	2.594	8.48111	0.24	3.783	6.34417	0.14	1.577	8.87762
male	114	57	163	70	26.3465	Mis	0	0	0	2.35	3.41408	68.8326	1.88	2.7227	69.0491	79.9	1.74	2.489	69.9076	2.03	4.0607	49.9914	0.74	1.4323	51.6652
female	115	59	158	66.5	26.6384	PA	1	1	1	1.47	2.528	58.1487	1.04	2.08785	49.812	70.6	0.69	2.187	31.5501	0.82	3.556	23.0596	0.32	1.294	24.7295
male	116	22	164	47	17.4747	PA	1	1	1	1.87	4.324	43.247	1	3.7278	26.8255	53.5	0.44	4.357	10.0987	0.52	5.1836	10.0316	0.21	2.3684	8.86675
male	119	39	170	76	26.2976	Mis	1	0	0	4.29	4.23564	101.283	3	3.50455	85.603	70	1.98	3.761	52.6456	2.47	4.884	50.5733	0.79	2.083	37.9261
female	120	46	154	43	18.1312	PA	1	1	1	1.29	2.69	47.9554	1.08	2.2413	48.1863	83.1	1.11	2.594	42.7911	1.47	3.783	38.858	0.51	1.577	32.3399
female	126	66	148	59.5	27.164	0	0	0	0	2.38	1.906	124.869	1.98	1.5531	127.487	83.2	2.22	1.664	133.413	2.59	3.136	82.5893	1	1.014	98.6193
female	130	62	160.5	44	17.0806	PA	1	1	1	2.32	2.56	90.625	1.73	2.1111	81.9478	74.6	1.32	2.1325	61.8992	1.74	3.54225	49.1213	0.5	1.24525	40.1526
female	132	68	154	39	16.4446	0	0	0	0	1.61	2.118	76.0151	1.02	1.7298	58.9664	63.5	0.61	1.736	35.1382	0.72	3.233	22.2703	0.29	1.027	28.2376
male	134	50	163	72	27.0993	Mis	1	0	0	3.34	3.58516	93.1618	2	2.91555	68.5977	80	1.17	2.853	41.0095	1.47	4.2777	34.3643	0.48	1.6143	29.7343
female	136	19	154	38	16.0229	PA	1	1	1	1.6	3.392	47.1698	1.51	2.86905	52.6307	94.7	2.79	3.647	76.5012	3.29	4.458	73.7999	1.36	2.252	60.3908
male	139	25	179	64	19.9744	Mis	1	0	0	3.51	5.06848	69.2515	2.39	4.2579	56.131	68	1.64	4.921	33.3266	1.98	5.6591	34.9879	0.77	2.6819	28.711
female	141	42	155	45	18.7305	PA	0	1	1	2.51	2.838	88.4426	1.93	2.3715	81.3831	76.9	1.58	2.775	56.9369	1.95	3.9075	49.904	0.63	1.6875	37.3333
female	142	41	157	49	19.8791	Mis	0	0	0	1.97	2.952	66.7344	1.5	2.46915	60.7497	75.5	1.14	2.864	39.8045	1.51	3.9815	37.9254	0.47	1.7335	27.1128
male	143	65	162	55	20.9572	PA	1	1	1	1.58	3.16404	49.9362	0.82	2.46145	33.3137	51.5	0.31	2.025	15.3086	0.34	3.7748	9.0071	0.16	1.1982	13.3534
female	145	34	156	54.5	22.3948	0	0	0	0	3.06	3.09	99.0291	2.67	2.5947	102.902	87.2	3.09	3.112	99.2931	3.83	4.132	92.6912	1.42	1.898	74.8156
male	149	53	161	62	23.9188	0	0	0	0	3.68	3.4028	108.146	2.12	2.7512	77.0573	74	1.2	2.601	46.1361	1.35	4.1089	32.8555	0.56	1.4841	37.7333
female	150	61	160	46	17.9688	0	0	0	0	2.41	2.564	93.9938	1.76	2.11575	83.1856	73.2	1.28	2.159	59.2867	1.58	3.555	44.4444	0.54	1.265	42.6877
female	151	59	156	54	22.1893	Mis	0	0	0	1.92	2.44	78.6885	1.34	2.01345	66.5524	69.7	0.88	2.137	41.1792	1.12	3.507	31.9361	0.41	1.273	32.2074
female	152	24	169	45	15.7558	1	1	1	1	1.98	3.922	50.4844	1.32	3.3108	39.8695	79	0.78	3.827	20.3815	0.94	4.7005	19.9979	0.36	2.2845	15.7584
male	153	37	174	76	25.1024	Mis	0	0	0	3.11	4.5026	69.0712	1.44	3.72305	38.678	46.4	0.67	4.057	16.5147	0.84	5.0976	16.4783	0.33	2.2394	14.7361
male	154	46	163	59	22.2063	Mis	0	0	0	2.82	3.68292	76.5697	1.53	3.02575	50.566	54	0.7	3.061	22.8683	0.84	4.4017	19.0835	0.31	1.7183	18.0411
female	155	24	156	44	18.0802	PA	1	1	1	1.54	3.35	45.9701	0.99	2.8272	35.017	76	0.56	3.502	15.9909	1.49	4.382	34.0027	0.23	2.148	10.7076
male	159	34	169	72	25.2092	0	0	0	0	3.34	4.30332	77.6145	2.54	3.60145	70.5271	76.1	2.07	3.973	52.1017	2.35	5.0011	46.9897	0.61	2.1869	27.8934
female	160	63	139	41.5	21.4792	0	0	0	0	1.4	1.588	88.1612	1.17	1.28805	90.835	83.5	1.21	1.556	77.7635	1.69	2.9905	56.5123	0.48	0.9945	48.2655
female	161	34	155.5	44	18.1967	Mis	1	0	0	2.93	3.068	95.502	1.92	2.5761	74.5313	65.5	1.23	3.0995	39.6838	1.5	4.11975	36.41	0.62	1.89275	32.7566
female	162	27	154	43	18.1312	Mis	1	0	0	1.71	3.184	53.706	1.43	2.68305	53.2976	83.8	1.67	3.335	50.075	2.18	4.258	51.1977	0.69	2.052	33.6257
female	163	67	155.5	36	14.8882	Mis	0	0	0	2.25	2.21	101.81	1.79	1.80885	98.9579	79.8	1.71	1.8125	94.3448	2.29	3.29475	69.5045	0.65	1.06775	60.8757
male	164	51	156	42	17.2584	PA	1	1	1	1.15	3.17908	36.174	0.68	2.60205	26.1332	58.8	0.34	2.465	13.7931	0.48	3.9814	12.0561	0.16	1.4056	11.383	0.66	2.60205	25.3646	1.19	37.4322	-2.94118	-0.02	3.5
female	165	58	156	47	19.313	0	0	0	0	2.11	2.466	85.5637	1.79	2.0367	87.8873	84.7	1.99	2.176	91.4522	2.7	3.532	76.4439	0.87	1.298	67.0262
female	166	46	160	51	19.9219	PA	1	1	1	2.36	2.954	79.8917	1.82	2.4645	73.8487	77.2	1.52	2.744	55.3936	1.85	3.93	47.0738	0.69	1.64	42.0732
male	167	23	167	54	19.3625	Mis	1	0	0	3.69	4.46312	82.6776	2.1	3.8228	54.9336	56.9	1	4.449	22.477	1.24	5.2663	23.5459	0.4	2.4207	16.5241	2.23	3.8228	58.3342	3.84	86.0385	6.19048	0.13	4.2
male	168	70	164	77	28.6288	0	0	0	0	2.63	3.15088	83.4687	1.52	2.4054	63.1912	57.6	0.78	1.861	41.913	0.94	3.6956	25.4357	0.32	1.1204	28.5612	1.75	2.4054	72.753	2.75	87.2772	15.1316	0.23	4.5
female	169	61	149.5	46	20.5814	0	0	0	0	1.57	2.102	74.6908	1.13	1.72515	65.5016	71.5	0.74	1.8965	39.0192	0.95	3.29775	28.8075	0.31	1.15475	26.8456	1.25	1.72515	72.4575	1.64	78.0209	10.6195	0.12	4
male	170	73	168	60	21.2585	Mis	0	0	0	3.06	3.29564	92.8499	1.87	2.48615	75.2167	61	1.03	1.897	54.2963	1.23	3.7542	32.7633	0.44	1.1468	38.3676	1.95	2.48615	78.4345	3.11	94.3671	4.27807	0.08	1.6
male	171	57	163	65	24.4646	PA	0	1	0	2.45	3.41408	71.7616	1.73	2.7227	63.5399	70.7	1.17	2.489	47.0068	1.33	4.0607	32.753	0.57	1.4323	39.7961	1.91	2.7227	70.151	2.67	78.2055	10.4046	0.18	9
female	172	48	159	54	21.3599	0	0	0	0	2.84	2.858	99.3702	2.23	2.3808	93.666	78.5	1.96	2.641	74.2143	2.49	3.8555	64.5831	0.78	1.5795	49.3827
female	173	48	159	41	16.2177	PA	1	1	1	1.24	2.858	43.387	0.7	2.3808	29.4019	56.8	0.4	2.641	15.1458	0.46	3.8555	11.931	0.22	1.5795	13.9285	1.38	2.3808	57.9637	0.86	30.091	97.1429	0.68	11.8
male	175	48	176	47	15.2	PA	1	1	1	1.78	4.3428	40.9874	0.77	3.5017	21.9893	43.4	0.34	3.581	9.49455	0.37	4.8324	7.65665	0.2	2.0056	9.97208	0.86	3.5017	24.5595	1.96	45.1322	11.6883	0.09	10.1
male	176	27	170	59	20.4	PA	1	1	1	2.97	4.52892	65.5785	1.7	3.83515	44.3268	57.2	0.76	4.385	17.3318	0.91	5.256	17.3135	0.32	2.395	13.3612	1.71	3.83515	44.5876	2.91	64.2537	0.588235	0.01	-2
female	178	18	156	55	22.6003	Mis	1	0	0	1.98	3.506	56.4746	1.3	2.9667	43.8197	66	0.83	3.736	22.2163	0.92	4.532	20.3001	0.38	2.298	16.5361	1.72	2.9667	57.9769	2.36	67.3132	32.3077	0.42	19.2
female	179	63	151	56	24.5603	PA	1	1	1	1.48	2.116	69.9433	1.16	1.73445	66.88	78.4	0.97	1.856	52.2629	1.09	3.2845	33.1862	0.48	1.1205	42.838	1.37	1.73445	78.9876	1.77	83.6484	18.1034	0.21	14.3
female	180	55	156	44	18.0802	0	0	0	0	2.37	2.544	93.1604	1.95	2.10645	92.5728	82.4	1.93	2.293	84.1692	2.58	3.607	71.5276	0.74	1.373	53.8966
male	181	36	170	70	24.2215	PA	1	1	1	2.41	4.30896	55.93	0.95	3.5872	26.4831	39.6	0.38	3.917	9.7013	0.44	4.977	8.84067	0.2	2.161	9.25497	1.08	3.5872	30.107	2.98	69.1582	13.6842	0.13	23.7
male	182	40	178	85	26.8274	PA	0	1	0	3.33	4.64736	71.6536	3.27	3.8038	85.9667	98.5	5.68	4.093	138.774	6.18	5.1562	119.856	3.43	2.2658	151.381
female	183	28	163	62	23.3355	0	0	0	0	3.27	3.554	92.009	2.75	2.9946	91.832	84.2	2.94	3.521	83.499	3.45	4.4535	77.4672	1.35	2.1215	63.6342
female	185	37	152	48	20.7756	PA	1	1	1	2.93	2.836	103.315	2.66	2.37615	111.946	91	3.41	2.895	117.789	3.88	3.959	98.0045	1.71	1.781	96.0135
male	186	44	166	53	19.2336	Mis	0	0	0	3.69	3.89536	94.7281	2.95	3.2034	92.0897	101	2.76	3.309	83.4089	3.3	4.5774	72.0933	1.31	1.8486	70.8644
female	187	64	151	34	14.9116	0	0	0	0	1.72	2.09	82.2967	1.24	1.7112	72.4638	94	0.85	1.817	46.7804	1.04	3.2595	31.9067	0.35	1.0955	31.9489	1.31	1.76	83	1.77	83	5.64516	0.07	2.6
male	188	40	164	50	18.5901	PA	0	1	0	2.02	3.88408	52.0072	1.01	3.2319	31.251	63	0.43	3.421	12.5694	0.52	4.6256	11.2418	0.21	1.9004	11.0503	1.13	3.4	51	2.02	68	11.8812	0.12	12.2
male	189	64	173	54	18.0427	Mis	0	0	0	2.82	3.7882	74.4417	2.16	2.93835	73.5106	101	1.76	2.605	67.5624	2.31	4.2227	54.7043	0.68	1.5113	44.9944	2.26	3.06	74	2.87	73	4.62963	0.1	1.7
male	191	30	168	70	24.8016	0	0	0	0	3.19	4.34656	73.3914	1.35	3.6708	36.7767	52	0.61	4.133	14.7593	0.68	5.0872	13.3669	0.32	2.2648	14.1293	1.71	3.86	44	3.67	81	26.6667	0.36	15
male	193	66	177	74	23.6203	0	0	0	0	3.95	3.9574	99.813	2.37	3.04665	77.7904	79.6	1.26	2.693	46.788	1.44	4.3123	33.3929	0.57	1.5637	36.452	2.37	3.24	73.3	3.85	92.2	0	0	-2.6
female	194	42	162	54	20.5761	Mis	0	0	0	3.06	3.146	97.2664	2.49	2.6319	94.6085	100	2.48	2.95	84.0678	3.1	4.079	75.999	1.05	1.761	59.6252
male	195	39	168	61	21.6128	Mis	0	0	0	3.71	4.32	86	2.72	3.6	75	73.4	1.93	4.28	45	2.46	4.81	51	0.69	2.03	34	2.66	3.6	74	3.55	82	-2	-0.06	-0.16
male	196	57	160	62	24.2188	PA	0	1	0	2.51	3.42	73.5	1.64	2.77	59.2	65.2	1	3.4	29.5	1.15	3.98	28.9	0.44	1.38	32	1.84	2.77	66.3	2.89	84.6	12.1	0.2	15.2
male	197	58	182	86	25.963	PA	0	1	0	2.6	4.64	56	1.27	3.65	35	49.1	0.54	3.74	15	0.65	4.75	14	0.25	1.9	13	1.48	3.65	40	2.81	81.7	16.1	0.19	8.2
female	199	48	159.5	46	27.963	PA	1	1	1	2.51	2.93	85.6655	2.23	2.5	89.2	88.9	2.71	3.28	82.622	3.14	3.87	55	1.36	1.58	86.0759	2.31	2.66	87	2.56	83	9.8	0.21	3.5
female	200	28	151	42.5	18.6395	Mis	0	0	0	2.47	3.07	80.456	2.1	2.66	78.9474	85.1	2.11	3.86	54.6632	2.34	4.16	56	1.12	2	56	1.98	2.55	78	2.38	81	5.7	0.11	-2.1
female	201	47	156	55	22.6003	0	0	0	0	3.28	2.82	116.312	2.6	2.41	107.884	79.3	2.38	3.31	71.9033	2.88	3.83	57	0.93	1.6	58.125
female	202	50	160	53	20.7031	PA	0	1	0	2.43	2.99	81.2709	1.87	2.55	73.3333	77	1.58	3.25	48.6154	1.82	3.88	46.9072	0.66	1.56	42.3077	2.33	3.07	76	2.72	77	-3.1	0.03	-1.3
female	203	41	155	52	21.6441	0	0	0	0	2.31	2.91	79.3814	1.99	2.5	79.6	86.1	2.6	3.46	75.1445	3.57	3.93	90.8397	1.05	1.71	61.4035
female	204	27	160	46	17.9688	0	0	0	0	2.81	3.52	79.8295	2.36	3.07	76.873	83.9	2.39	4.04	59.1584	2.74	4.43	61.851	1.15	2.14	53.7383	2.33	3.07	76	2.72	77	-3.1	0.03	-1.3
male	206	23	167	51	18.2868	PA	0	1	0	2.9	4.68	61.9658	1.84	4.02	45.7711	63.5	1.02	4.95	20.6061	1.33	5.27	25.2372	0.44	2.42	18.1818	1.73	4.02	43	2.79	60	-6.1	-0.11	-3.9
female	207	31	153	35	14.9515	Mis	0	0	0	1.05	3.08	34.0909	0.72	2.67	26.9663	68.5	0.45	3.78	11.9048	0.56	4.13	13.5593	0.22	1.94	11.3402	0.79	2.67	30	1.16	38	9.7	0.07	10.7
male	209	22	175	72	23.5102	Mis	0	0	0	4.09	5.17	79.1103	2.25	4.4	51.1364	66	1.02	5.15	19.8058	1.02	5.15	19.8058	0.44	2.66	16.5414	2.43	4.4	55	4.25	82	7.8	0.18	3.9
male	210	34	174	62.5	20.6434	0	0	0	0	3.96	4.82	82.1577	3.41	4.03	84.6154	86.2	3.72	4.66	79.8283	4.05	5.22	77.5862	1.89	2.34	80.7692
female	211	45	159	60	23.7332	MIs	0	0	0	2.32	3.01	77	1.67	2.58	65	71.8	1.12	3.41	33	1.53	3.96	39	0.41	1.68	25	1.79	2.58	69	2.37	102	4	0.12	0.05
female	212	39	159	61	24.1288	PA	0	1	0	2.35	3.14	75	1.43	2.71	53	60.7	0.75	3.58	21	0.97	4.08	24	0.3	1.8	17	1.83	2.71	68	2.8	89	28	0.4	19
female	213	33	156	56	23.0112	0	0	0	0	2.27	3.16	71.8354	1.28	2.74	46.7153	56.4	0.69	3.75	18.4	0.81	4.16	19.4712	0.32	1.92	16.6667	1.55	1.28	56.6	2.72	86.1	21	0.27	19.9
male	214	41	170	54	18.6851	PA		1		3.09	4.39	70.3872	1.02	3.63	28.0992	33	0.35	4.24	8.25472	0.38	4.82	7.88382	0.2	2.03	9.85222	1.24	3.63	34	3.51	80	14.2	0.22	0.42
female	218	61	151	48.5	21.271	0	0	0	0	1.5	2.21	67.8733	0.57	1.84	30.9783	37.8	0.23	2.73	8.42491	0.26	3.33	7.80781	0.13	1.17	11.1111	0.52	1.84	28	0.07	71	7.9	-0.07	4.3
female	219	35	154	41.5	17.4987	PA		1		1.65	3.05	54.0984	1.27	2.63	48.289	77.2	1.02	3.69	27.6423	1.3	4.08	31.8627	0.44	1.88	23.4043	1.36	2.63	52	1.77	58	2.2	0.09	3.3
male	220	36	171	70	23.939	0	0	0	0	3.03	4.6	65.8696	1.98	3.85	51.4286	65.2	1.23	4.51	27.2727	1.48	5.05	29.3069	0.58	2.21	26.2443	2.41	3.85	63	3.33	72	22	0.43	0.3
male	221	25	158	58	23.2335	Mis		0	0	3.57	4.14	86.2319	2.4	3.61	66.482	67.2	1.51	4.73	31.9239	1.87	4.89	38.2413	0.64	2.16	29.6296	2.3	3.61	64	3.42	3.57	-4.1	-0.1	-4.2
male	222	60	162	50	19.052	PA		1		2.53	3.43	73.7609	1.69	2.74	61.6788	66.8	1.02	3.26	31.2883	1.25	3.93	31.8066	0.44	1.33	33.0827	1.75	2.74	64	2.83	83	5.9	0.4	1.4
male	223	40	171	54	18.4672	Mis		0	0	3.7	4.47	82.774	1.93	3.7	52.1622	52.1	0.8	4.3	18.6047	1	4.89	20.4499	0.31	2.08	14.9038	2.23	3.7	60	4.07	91	15.4	0.3	9.9
male	224	66	166	73	26.4915	Mis		0	0	2.19	3.51	62.3932	1.3	2.73	47.619	59.5	0.63	3.08	20.4545	0.75	3.9	19.2308	0.27	1.28	21.0938	1.41	2.73	52	2.28	65	8	0.11	4
male	225	25	173	50	16.7062	0	0	0	0	3.95	5	79	2.87	4.25	67	72.7	2.16	5.02	43	2.51	5.46	46	0.95	2.55	37	3.08	4.25	72	3.95	79	7.3	0.21	0.1
female	226	37	158	49	19.6283	0	0	0	0	3.08	3.17	97.1609	2.37	2.74	86.4964	77.1	2	3.67	54.4959	2.5	4.13	60.5327	0.88	1.87	47.0588
female	227	22	161	47	18.1	0	0	0	0	2.06	3.7	55.6757	1.63	3.23	50.4644	79.2	1.42	4.22	33.6493	1.72	4.58	37.5546	0.65	2.28	28.5088	1.54	3.23	47	1.95	3.7	-6	-0.09	-5.6
female	228	54	152	48.2	20.8622	0	0	0	0	1.79	2.44	73	1.61	2.05	79	90.3	2.24	2.98	75	2.74	3.53	77.6204	0.97	1.36	71.3235
female	229	53	155	45	18.7305	0	0	0	0	1.97	2.62	75	1.03	2.22	46.3964	52.1	0.52	3.09	16.8285	0.61	3.66	16.6667	0.26	1.44	18.0556	1.08	2.22	49	2.09	80	5.6	0.05	6.2
male	230	55	167	48.3	17.3187	0	0	0	0	2.95	3.85	77	2.6	3.1	83.871	88	3.11	3.57	87	3.4	4.27	79	1.68	1.59	106
male	231	58	165	79.8	29.3113	PA		1		2.09	3.66	57.1038	1.37	2.92	46.9178	65.7	0.82	3.41	24.0469	0.96	4.11	23	0.36	1.46	25	1.37	2.92	47	2.15	59	0	0	3
female	232	33	162	55.6	21.1858	Mis		0	0	3.59	3.43	104.665	2.87	2.97	96.633	80	2.69	3.82	70.4188	3.49	4.3	81	1.05	1.99	53

## Sheet: LCI
Sex	No	Age	height(cm)	Weight(kg)	BMI	Bacteria	Bact	Bact col	PA iso	PA col	Date	WO (s)	RV	Rvpred	TLC	TLCpred	RV/TLC1	RV/TLC2	RV/TLC	RV/TLCpred	CEV	LCI1	LCI2	LCI	nLCI	SDRV/TLC	SDLCI	FRC
female	002	32	168	47	16.6525	commensals	0	0	0	0	20140912	119	1.33	86	4.79	93	28.7	26.9	27.8	91	39.95	15.67	16.37	16.02	57.6259	1.27279	0.494975	2.49376
female	004	33	159	40	15.8222	PA	PA	1	1	1	20140311	196.5	1.85	130	4.785	101.5	35.1	41.9	38.5	126	47.705	15.89	16.08	15.985	41.5195	4.80833	0.13435	2.98436
female	006	54	157	40	16.2278	commensals	0	0	0	0	20140514	127.5	1.55	90	4.005	89	38.2	39.2	38.7	95.5	28.265	9.66	12.62	11.14	28.7855	0.707107	2.09304	2.53725
male	012	45	170	61	21.1073	Escherichia coli	Mis	0	0	0	20140508	186.5	2.68	134.5	6.16	96	41.8	45.3	43.55	136.5	63.88	17.84	15.49	16.665	38.2664	2.47487	1.6617	3.83318
female	015	41	149	51	22.9719	commensals	0	0	0	0	20141211	226.5	1.165	84	2.315	57	50.3	50.1	50.2	149.5	34.675	25.27	24.49	24.88	49.5618	0.141421	0.551543	1.39369
female	017	51	159	38	15.0311	commensals	0	0	0	0	20140418	221.5	1.8	104	3.965	84.5	45	45.8	45.4	123	48.685	20.64	20.48	20.56	45.2863	0.565685	0.113137	2.36795
female	018	23	157	45	18.2563	commensals	0	0	0	0	20140604	166	1.105	87	3.835	83.5	29.3	28.4	28.85	102.5	29.87	9.95	12.01	10.98	38.0589	0.636396	1.45664	2.7204
female	019	59	153.5	43	18.2495	PA	PA	1	1	1	20140305	201	1.92	109	3.87	89	50	49.1	49.5	125	40.67	17.74	17.7	17.74	35.8384	0.636396	0.0282843	2.29256
male	020	69	176	78	25.1808	commensals	0	0	0	0	20140414	212	2.55	97.5	6.195	90.5	41.4	41	41.2	98.5	47.32	13.17	12.09	12.63	30.6553	0.282843	0.763675	3.74663
female	021	57	151	48	21.0517	PA	PA	1	1	1	20150216	240	2.14	130	4.55	109	46.8	47.3	47.1	123	54.14	18.03	17.8	18.03	38.2803	0.353553	0.162635	3.00277
male	027	59	169	55	19.257	Haemophilus parainfluenzae	Mis	0	0	0	20140519	192	1.7	73.5	3.79	59.5	44.5	45.1	44.8	118.5	45.115	16.96	16.34	16.65	37.1652	0.424264	0.438406	2.70961
male	028	36	171	69	23.597	Klebsiella pneumoniae	Mis	1	0	0	20140924	283.5	2.095	114.5	5.73	88	35.1	38	36.55	127	47.395	15.39	14.35	14.87	40.684	2.05061	0.735391	3.18729
female	032	41	158	50	20.0288	commensals	0	0	0	0	20150127	149	1.035	68.45	2.42	52.15	42.7	43	42.85	130.35	18.29	14.59	14.53	14.56	33.979	0.212132	0.0424264	1.25618
female	034	28	158	49	19.6283	commensals	0	0	0	0	20140303	100	1.5	113.5	4.77	102.8	31.7	31.3	31.5	109.4	29.32	12.5	12.25	12.44	39.4921	0.282843	0.176777	2.35691
male	036	50	168	52	18.424	commensals	0	0	0	0	20140930	174	1.66	83.5	4.95	78.5	34	33.1	33.55	98	58.18	19.3	19.33	19.315	57.5708	0.636396	0.0212132	3.01217
female	037	49	143	47	22.984	commensals	0	0	0	0	20140520	86	1.18	85	2.9	79	41.2	40.1	40.6	113	32.79	21.8	21.55	21.73	53.5222	0.777817	0.176777	1.50897
female	038	49	156	51	20.9566	Escherichia coli	Mis	0	0	0	20140304	101	1.62	97.6	3.54	77.4	44.8	46.7	45.7	125.9	28.52	12.5	12.91	12.67	27.7243	1.3435	0.289914	2.25099
female	040	56	158	50	20.0288	Escherichia coli	Mis	0	0	0	20140526	227.5	2.035	114	3.78	82	55.4	52	53.7	138.5	39.12	14.63	17.47	16.05	29.8883	2.40416	2.00818	2.43738
female	043	53	160	49	19.1406	PA	PA	1	1	1	20140613	123	1.295	73	3.575	75	37.4	35.1	36.25	96	40.25	21.34	23.9	22.62	62.4	1.62635	1.81019	1.7794
male	047	31	169	50	17.5064	PA	PA	0	0	0	20150430	176.5	1.855	109	4.825	77	36.6	40.3	38.45	141.5	39.405	13.51	14.1	13.805	35.9038	2.6163	0.417193	2.8544
female	058	65	163	49	18.4425	Rothia mucilagenosa	Mis	0	0	0	20141127	204.5	2.07	102.5	3.82	77	54.8	53.6	54.2	130	45.575	18.27	19.28	18.775	34.6402	0.848528	0.714178	2.42743
female	062	30	161	46.5	17.9391	commensals	0	0	0	0	20140424	147.5	2.535	179.85	5.165	106.8	44.3	53.1	48.7	165.15	43.89	12.19	12.78	12.485	25.6366	6.22254	0.417193	3.51542
male	063	41	174	56	18.4965	Rothia mucilagenosa	Mis	0	0	0	20140828	167.5	2.25	113	5.29	78	42.6	42.6	42.6	138.5	56.23	16.5	17.06	16.78	39.3897	0	0.39598	3.35101
male	065	31	165	53.5	19.6511	PA	PA	1	1	1	20141121	255	2.35	142.9	4.545	75.45	49.7	53.6	51.65	192.35	64.2	21.72	18.16	19.94	38.606	2.75772	2.5173	3.21966
female	070	44	156	49.5	20.3402	PA	PA	1	1	1	20140904	100.5	1.41	90.5	3.73	83.5	37	38.3	37.65	109	28.205	12.53	12.26	12.395	32.9216	0.919239	0.190919	2.27551
female	075	34	157	54	21.9076	commensals	0	0	0	0	20150106	233.5	2.63	189.5	4.86	106.5	55.5	52.5	54	177	53.135	15.48	17.15	16.315	30.213	2.12132	1.18087	3.25682
female	078	43	159	61	24.1288	PA	PA	1	1	1	20141030	99	1.71	108	3.67	79	46.6	46.4	46.5	135.5	33.64	15.82	16.65	16.235	34.914	0.141421	0.586899	2.07207
female	079	47	159	35	13.8444	PA	PA	1	1	1	20141209	268	0.845	49.5	1.88	39.5	49.3	40	44.65	123	28.925	21.46	23.01	22.235	49.7984	6.57609	1.09602	1.30088
male	083	23	165	50	18.3655	Haemophilus influenzae	Mis	1	0	0	20141015	194	1.88	131.5	5.36	90	35.4	34.9	35.15	151	38.805	10.99	11.81	11.4	32.4324	0.353553	0.579828	3.40395
male	085	46	169	77	26.9598	Haemophilus influenzae	Mis	1	0	0	20140725	205.5	2.12	104.5	6.235	98	33.3	34.7	34	104	43.045	14.44	14.21	14.325	42.1324	0.989949	0.162635	3.00489
female	088	31	151	46	20.1746	PA	PA	1	1	1	20140822	77.5	0.62	49	2.63	62.5	23.6	22.9	23.25	78	14.115	20.74	13.27	17.005	73.1398	0.494975	5.28209	0.83005
male	089	55	170	60	20.7612	PA	PA	1	1	1	20141031	264.5	2.915	131	4.965	76.5	58.9	58.5	58.7	163.5	58.785	17.63	16.74	17.185	29.276	0.282843	0.629325	3.42072
female	090	57	163	55.5	20.889	Haemophilus parainfluenzae	Mis	1	0	0	20140829	123	2.34	126	5.4	112	42.9	43.8	43.35	111	32.22	9.54	9.16	9.35	21.5686	0.636396	0.268701	3.44599
female	093	21	156	43	17.6693	PA	PA	1	1	1	20141231	219	1.19	102	2.16	49	55.7	54.9	55.3	207	31.62	22.48	22.5	22.48	40.651	0.565685	0.0141421	1.40658
male	094	72	178	57.5	18.148	commensals	0	0	0	0	20140429	286	2.995	112	6.325	89.5	48.9	45.6	47.25	112.5	52.545	11.73	12.8	12.265	25.9577	2.33345	0.756604	4.28414
female	095	44	156	45	18.4911	Proteus mirabilis	Mis	0	0	0	20140624	227	1.33	87	3.37	75	38.8	39.5	39.4	116	31.32	14.8	14.21	14.54	36.9036	0.494975	0.417193	2.15406
female	097	55	160	45.5	17.7734	commensals	0	0	0	0	20140806	145.5	1.26	71.5	3.8	81	35.4	30.8	33.1	87	25.435	10.66	11.44	11.05	33.3837	3.25269	0.551543	2.30181
female	102	50	153	55	23.4952	PA	PA	1	1	1	20140423	146	1.3	85.95	3.64	88.4	37.3	34.1	35.7	99.4	35.22	16.1	18.87	17.485	48.9776	2.26274	1.95869	2.0143
male	103	36	176	59	19.047	commensals	0	0	0	0	20150514	197.5	2.15	114.5	5.94	85	30.3	41.6	35.95	127.5	38.04	9.32	10.25	9.785	27.2184	7.99031	0.657609	3.88758
female	110	33	163.5	45	16.8336	Haemophilus parainfluenzae	Mis	0	0	0	20140625	123.5	1.06	72.5	3.94	81.5	25.7	28	26.85	88	35.515	15.72	13.2	14.46	53.8547	1.62635	1.78191	2.45609
female	112	58	145	58.5	27.824	commensals	0	0	0	0	20141216	70.5	0.925	58.5	3.215	85	29.1	28.5	28.8	73	19.81	10.89	10.84	10.865	37.7257	0.424264	0.0353553	1.82329
female	113	46	154	44	18.5529	commensals	0	0	0	0	20141105	217	2.03	132	3.24	75	63.4	61.8	62.6	177	41.19	18.23	18.16	18.17	29.0256	1.13137	0.0494975	2.26692
male	114	57	163	70	26.3465	Haemophilus parainfluenzae	Mis	0	0	0	20140526	200	2.13	98	4.3	73	50	49.1	49.5	135	40.2	13.55	13.65	13.5	27.2727	0.636396	0.0707107	2.97778
female	115	59	158	66.5	26.6384	PA	PA	1	1	1	20140926	131.5	1.51	83	2.94	63	50.8	52	51.4	130.5	28.265	17.27	15.61	16.44	31.9844	0.848528	1.1738	1.71928
male	116	22	164	47	17.4747	PA	PA	1	1	1	20141113	152	1.605	111	3.41	57	46.2	47.9	47.05	201.5	38.215	18.36	16.97	17.665	37.5452	1.20208	0.982878	2.16332
male	119	39	170	76	26.2976	Haemophilus parainfluenzae	Mis	1	0	0	20140729	261	2.575	137.5	7.535	116	32.9	35.5	34.2	115.5	48.995	13.94	11.81	12.875	37.6462	1.83848	1.50614	3.80544
female	120	46	154	43	18.1312	PA	PA	1	1	1	20140728	257	1.64	108	3.07	71	54	54.5	53.4	153	32.98	16.4	15.35	15.92	29.8127	0.353553	0.742462	2.07161
female	126	66	148	59.5	27.164	commensals	0	0	0	0	20140812	129	1.205	68.4	3.715	92.6	32.4	32.4	32.4	77.65	28.285	14.11	11.55	12.83	39.5988	0	1.81019	2.2046
female	130	62	160.5	44	17.0806	PA	PA	1	1	1	20141027	161	1.725	89.5	4.045	83.5	41.7	43.5	42.6	105.5	39.19	15.78	13.86	14.82	34.7887	1.27279	1.35765	2.6444
female	132	68	154	39	16.4446	commensals	0	0	0	0	20140814	119	1.14	59.5	2.87	65	42.3	36.8	39.55	92.5	20.145	12.38	14.04	13.21	33.4008	3.88909	1.1738	1.52498
male	134	50	163	72	27.0993	Haemophilus influenzae	Mis	1	0	0	20150123	141.5	1.93	96.5	5.19	87	36.6	37.8	37.2	111	33.1	13.11	13.04	13.075	35.1478	0.848528	0.0494975	2.53155
female	136	19	154	38	16.0229	PA	PA	1	1	1	20140516	155	1	87.85	2.585	58.95	38.4	36.8	37.6	145.95	26.15	17.38	18.45	17.915	47.6463	1.13137	0.756604	1.45967
male	139	25	179	64	19.9744	Haemophilus parainfluenzae	Mis	1	0	0	20140829	117.5	1.33	78	4.67	64.5	28.8	28.2	28.5	116.5	24.145	9.22	8.34	8.78	30.807	0.424264	0.622254	2.75
female	141	42	155	45	18.7305	PA	PA	0	1	1	20140529	202	1.58	105.6	3.885	87.5	38.6	42.5	40.55	120.8	29.655	13.36	11.88	12.62	31.1221	2.75772	1.04652	2.34984
female	142	41	157	49	19.8791	Haemophilus parainfluenzae	Mis	0	0	0	20140916	99.5	1.185	78	3.355	73.5	36.5	34.2	35.35	106.5	23.89	14.11	15.04	14.575	41.2306	1.62635	0.657609	1.63911
male	143	65	162	55	20.9572	PA	PA	1	1	1	20141021	305	2.38	102	4.56	78	51.7	52.6	52.3	132	78.36	30	29.57	29.79	56.9598	0.636396	0.304056	2.63041
female	145	34	156	54.5	22.3948	commensals	0	0	0	0	20140814	84.5	0.94	68	4.005	89	22	25	23.5	76	22.655	9.52	10.49	10.005	42.5745	2.12132	0.685894	2.26437
male	149	53	161	62	23.9188	commensals	0	0	0	0	20140311	81	1.87	92	5.62	97	33.5	33.05	33.3	97	35.31	9.7	9.62	9.66	29.009	0.318198	0.0565685	3.65528
female	150	61	160	46	17.9688	commensals	0	0	0	0	20140926	142	2.06	104.5	4.515	94	46.5	44.7	45.6	114	42.275	15.02	16.32	15.67	34.364	1.27279	0.919239	2.69783
female	151	59	156	54	22.1893	Haemophilus parahemolyticus	Mis	0	0	0	20140926	128	1.58	88.5	3.725	82.5	41.6	43.3	42.45	108	36.285	17.46	16.33	16.895	39.7998	1.20208	0.799031	2.14768
female	152	24	169	45	15.7558	PA	1	1	1	1	20150416	133.5	1.56	108	3.625	67.5	43.3	42.6	42.95	158.5	37.55	16.86	17.19	17.025	39.6391	0.494975	0.233345	2.20558
male	153	37	174	76	25.1024	Haemophilus influenzae	Mis	0	0	0	20140409	216	2.225	105.8	5.855	85.95	39.5	36.4	37.95	132.05	53.795	15.58	17.78	16.68	43.9526	2.19203	1.55563	3.22512
male	154	46	163	59	22.2063	Escherichia coli	Mis	0	0	0	20150113	308.5	2.455	111	5.145	87	45.7	49.4	47.55	145.5	44.92	13.61	14.69	14.15	29.7581	2.6163	0.763675	3.17456
female	155	24	156	44	18.0802	PA	PA	1	1	1	20150203	271	1.725	143	3.56	79	48.6	48.5	48.55	179	44.235	21.41	20.06	20.735	42.7085	0.0707107	0.954594	2.13335
male	159	34	169	72	25.2092	commensals	0	0	0	0	20140916	212	1.855	106	5.205	81	36	35.4	35.7	118	32.77	10.7	10.16	10.43	29.2157	0.424264	0.381838	3.1419
female	160	63	139	41.5	21.4792	Haemophilus influenzae	0	0	0	0	20140922	50	0.995	65	2.465	73	39.7	41.4	40.55	99.5	13.34	10.79	10.61	10.7	26.3872	1.20208	0.127279	1.24673
female	161	34	155.5	44	18.1967	moraxella catarrhalis	Mis	1	0	0	20140729	180.5	1.15	69	3.665	81.5	29.6	21.3	25.45	83.5	30.02	17.57	15.61	16.59	65.1866	5.86899	1.38593	1.80952
female	162	27	154	43	18.1312	Klebsiella pneumoniae	Mis	1	0	0	20141118	124	0.81	66	2.74	63	31	28.9	29.5	105	31.51	16.8	16.08	16.44	55.7288	1.48492	0.509117	1.91667
female	163	67	155.5	36	14.8882	Klebsiella pneumoniae	Mis	0	0	0	20140813	148.5	1.315	69.5	3.62	81	36.8	35.8	36.3	87	24.165	11.59	9.8	10.695	29.4628	0.707107	1.26572	2.25947
male	164	51	156	42	17.2584	PA	PA	1	1	1	20140828	319	1.32	68.5	2.83	52.5	47.5	45.8	46.65	137.5	44.305	26.07	26.44	26.255	56.2808	1.20208	0.26163	1.68749
female	165	58	156	47	19.313	commensals	0	0	0	0	20140904	286	2.995	112	6.325	89.5	48.9	45.6	47.25	112.5	52.545	11.73	12.8	12.265	25.9577	2.33345	0.756604	4.28414
female	166	46	160	51	19.9219	PA	PA	1	1	1	20140915	160.5	1.69	103.5	4.175	87.5	41.3	39.7	40.5	117	26.76	10.66	12.37	11.515	28.4321	1.13137	1.20915	2.32393
male	167	23	167	54	19.3625	Haemophilus influenzae	Mis	1	0	0	20140923	218.5	1.58	108.5	5.43	86.5	25.5	32.5	29	126.5	57.685	19.59	14.91	17.25	59.4828	4.94975	3.30926	3.34406
male	168	70	164	77	28.6288	commensals	0	0	0	0	20141020	99.5	2.105	86	5.045	84	42.3	41.2	41.75	101	34.31	12.96	12.98	12.97	31.0659	0.777817	0.0141421	2.64534
female	169	61	149.5	46	20.5814	commensals	0	0	0	0	20141023	85	1.47	87.5	3.21	79	45	46.4	45.7	115	23.775	13.87	13.42	13.645	29.8578	0.989949	0.318198	1.7424
male	170	73	168	60	21.2585	Haemophilus hemolyticus	Mis	0	0	0	20141028	116.5	2.575	99.5	5.385	85	48.9	46.7	47.8	112.5	46.92	14.75	13.69	14.22	29.749	1.55563	0.749533	3.29958
male	171	57	163	65	24.4646	PA	PA	0	1	0	20141106	84	2.04	94.5	4.66	78	47	40	43.5	120	31.005	12.21	14.05	13.13	30.1839	4.94975	1.30108	2.36139
female	172	48	159	54	21.3599	commensals	0	0	0	0	20141117	80	1.275	77.5	3.975	84.5	34.1	29.8	31.95	85.5	25.115	12.35	11.845	12.0975	37.8638	3.04056	0.357089	2.07605
female	173	48	159	41	16.2177	PA	PA	1	1	1	20141126	337	1.49	88.5	2.5	53	59.6	59.3	59.45	165.5	53.485	29.5	30.04	29.77	50.0757	0.212132	0.381838	1.79661
male	175	48	176	47	15.2	PA	PA	1	1	1	20141203	375.5	1.93	90.5	3.6	51.5	54.1	53.3	53.7	164	64.475	23.16	28.66	25.91	48.2495	0.565685	3.88909	2.48842
male	176	27	170	59	20.4	PA	PA	1	1	1	20141204	180.5	1.815	114.5	4.395	67.5	42.5	40.3	41.4	169	58.56	21.89	19.99	20.94	50.5797	1.55563	1.3435	2.79656
female	178	18	156	55	22.6003	Klebsiella pneumoniae	Mis	1	0	0	20141212	92	1.115	100	2.935	65.5	39.4	36.6	38	151.5	26.045	14.09	13.45	13.77	36.2368	1.9799	0.452548	1.89143
female	179	63	151	56	24.5603	PA	PA	1	1	1	20141215	132	1.69	97	3.22	77	53.1	51.8	52.45	129.5	30.38	15.76	16.89	16.325	31.1249	0.919239	0.799031	1.86095
female	180	55	156	44	18.0802	commensals	0	0	0	0	20141217	127.5	1.155	67.5	3.735	82.5	28.7	32.9	30.8	81.5	30.645	12.81	11.69	12.25	39.7727	2.96985	0.79196	2.50163
male	181	36	170	70	24.2215	PA	PA	1	1	1	20141223	226	2.635	147	4.815	74	56.3	53	54.65	195	59.49	17.37	17.73	17.55	32.1134	2.33345	0.254558	3.38974
male	182	40	178	85	26.8274	PA	PA	0	1	0	20141225	102.5	1.935	98	6.135	85.5	28.6	34.3	31.45	106.5	43.105	11.75	11.34	11.545	36.7091	4.03051	0.289914	3.73365
female	183	28	163	62	23.3355	commensals	0	0	0	0	20141226	68.5	1.515	108	4.725	95	32.8	31.3	32.05	112.5	22.245	9.1	9.36	9.23	28.7988	1.06066	0.183848	2.41008
female	185	37	152	48	20.7756	PA	PA	1	1	1	20150106	160	1.655	105	4.385	86.5	37.5	38	37.75	133	32.98	12.14	11.5	11.82	31.3113	0.353553	0.452548	2.79019
male	186	44	166	53	19.2336	Escherichia coli	Mis	0	0	0	20150115	267	1.875	99.5	5.78	93.5	27.9	36.5	32.2	105	45.535	12.58	11.38	11.98	37.205	6.08112	0.848528	3.80092
female	187	64	151	34	14.9116	commensals痰	0	0	0	0	20150119	354.5	1.625	92.5	3.49	83.5	45.4	47.7	46.55	114.5	41.705	20.13	15.68	17.905	38.464	1.62635	3.14663	2.32924
male	188	40	164	50	18.5901	PA	PA	0	1	0	20150203	283.5	1.435	80	3.475	58	43.4	39.2	41.3	140	55.875	23.54	21.63	22.585	54.6852	2.96985	1.35057	2.47399
male	189	64	173	54	18.0427	Streptococcus pneumonia	Mis	0	0	0	20150212	167	2.41	98	5.02	75	49	46.8	47.9	122	37.91	10.5	9.9	10.21	21.3152	1.55563	0.424264	3.71303
male	191	30	168	70	24.8016	commensals	0	0	0	0	20150313	260.5	2.975	182.5	6.46	102	45.9	46.2	46.05	179.5	68.815	19.71	15.79	17.75	38.5451	0.212132	2.77186	3.8769
male	193	66	177	74	23.6203	commensals	0	0	0	0	20150318	216	2.275	90	5.985	84.5	39	37	38	96.5	62.015	17.69	18.87	18.28	48.1053	1.41421	0.834386	3.39251
female	194	42	162	54	20.5761	Haemophilus influenzae	Mis	0	0	0	20150326	151	1.495	94	4.665	95	36.2	27.4	31.8	96.5	27.805	10.55	11.1	10.825	34.0409	6.22254	0.388909	2.56859
male	195	39	168	61	21.6128	Haemophilus influenzae	Mis	0	0	0	20150616	92	1.735	94.5	5.475	86	28.5	34.7	31.6	108.5	29.97	9.21	10.21	9.71	30.7278	4.38406	0.707107	3.08651
male	196	57	160	62	24.2188	PA	PA	0	1	0	20150521	120.5	2.335	111.5	4.81	84	46.1	50.8	48.45	135.5	50.935	17.47	16.99	17.23	35.5624	3.3234	0.339411	2.95618
male	197	58	182	86	25.963	PA	PA	0	1	0	20150602	235.5	3.105	128	5.795	78	52.9	54.1	53.5	146.5	71.695	17.07	20.4	18.735	35.0187	0.848528	2.35467	3.82679
female	199	48	159.5	46	27.963	PA	PA	1	1	1	20150615	135	1.95	118	4.26	90	44.56	47.2	45.9	130	29.3	11.3	8.9	10.09	21.9826	1.86676	1.69706	2.90387
female	200	28	151	42.5	18.6395	Haemophilus influenzae	Mis	0	0	0	20150625	113.5	1.35	114.5	3.81	91	36.9	34.1	35.5	124.5	31.71	13.65	14.04	13.845	39	1.9799	0.275772	2.29036
female	201	47	156	55	22.6003	commensals	0	0	0	0	20150629	117.5	1.47	94.5	4.85	107.5	32	28.6	30.3	88	25.38	10.02	8.83	9.425	31.1056	2.40416	0.841457	2.69284
female	202	50	160	53	20.7031	PA	PA	0	1	0	20150630	155.5	2.065	119.5	4.335	88.5	47.9	47.3	47.6	132.5	35.01	11.98	10.81	11.395	23.9391	0.424264	0.827315	3.0724
female	203	41	155	52	21.6441	commensals	0	0	0	0	20150630	144	1.76	120	4.17	94	44	40.2	42.1	128	28.63	10.45	11.21	10.83	25.7245	2.68701	0.537401	2.64358
female	204	27	160	46	17.9688	commensals	0	0	0	0	20150707	117.5	1.47	112.5	4.02	84.5	34.8	38.3	36.55	131.5	25.82	10.16	10.68	10.42	28.5089	2.47487	0.367696	2.47793
male	206	23	167	51	18.2868	PA	PA	0	1	0	20150721	162	1.08	74	4.3	68.5	24.5	25.5	25	109	46.18	18.35	18.13	18.24	72.96	0.707107	0.155563	2.5318
female	207	31	153	35	14.9515	Achromobacter xylosoxidans	Mis	0	0	0	20150723	390.5	2.005	158.5	3.13	72.5	63.3	64.6	63.95	63.95	39.78	16.87	18	17.435	27.2635	0.919239	0.799031	2.28162
male	209	22	175	72	23.5102	Haemophilus influenzae	Mis	0	0	0	20150807	257.5	2.925	189	6.805	98.5	41	44.9	42.95	190.5	70.375	15.36	15.96	15.66	36.461	2.75772	0.424264	4.49393
male	210	34	174	62.5	20.6434	commensals	0	0	0	0	20150818	133	1.95	110	5.75	84	34.5	33.3	33.9	126.5	40.245	9.77	10.4	10.085	29.7493	0.848528	0.445477	3.99058
female	211	45	159	60	23.7332	Bordetella bronchoseptica	MIs	0	0	0	20150820	185.5	1.535	97	3.32	70.5	45.4	47	46.2	136.5	30.3	15.2	16.08	15.64	33.8528	1.13137	0.622254	1.93734
female	212	39	159	61	24.1288	PA	PA	0	1	0	20150831	219	1.96	130	4.5	96	46	41.2	43.6	135	47.9	18.87	19.2	19.02	43.6239	3.39411	0.233345	2.5184
female	213	33	156	56	23.0112	commensals	0	0	0	0	20150929	154	2.435	180.5	5.215	115.5	47.5	46	46.75	154.5	41.475	15.85	16.32	16.085	34.4064	1.06066	0.33234	2.57849
male	214	41	170	54	18.6851	PA	PA	1	1	1	20151013	255	2.98	157	6.69	103	45.5	43.5	44.5	149	98.26	25.79	24.97	25.38	57.0337	1.41421	0.579828	3.87155
female	218	61	151	48.5	21.271	commensals	0	0	0	0	20151027	288	2.12	124	3.965	95	51.6	55.2	53.4	134.5	44.82	17.32	17.06	17.19	32.191	2.54558	0.183848	2.60733
female	219	35	154	41.5	17.4987	PA	PA	0	1	0	20151030	97	1.16	87	3.15	121	37.4	36.2	36.8	121	26.32	14.6	14.3	14.44	39.2391	0.848528	0.212132	1.82271
male	220	36	171	70	23.939	commensals	0	0	0	0	20151109	122	1.505	84.5	5.175	79	28.2	30	29.1	105	34.565	12.7	10.56	11.63	39.9656	1.27279	1.51321	2.97206
male	221	25	158	58	23.2335	Haemophilus influenzae	MIs	0	0	0	20151116	113	1.745	127.5	5.52	100	32.3	31	31.65	135.5	44.85	17.35	17.83	17.59	55.5766	0.919239	0.339411	2.54974
male	222	60	162	50	19.052	PA	PA	0	1	0	20151123	225	2.235	101	5.045	86	45.6	43	44.3	118.5	51.025	17.26	18.12	17.69	39.9323	1.83848	0.608112	2.8844
male	223	40	171	54	18.4672	Haemophilus parainfluenzae	MIs	0	0	0	20151215	297.5	2.295	121.5	6.595	100.5	33.9	35.6	34.75	117.5	77.615	17.96	22.77	20.365	58.6043	1.20208	3.40118	3.8112
male	224	66	166	73	26.4915	Proteus mirabilis	MIs	1	0	0	20151229	218.5	2.69	112	5.08	82	52.9	53	52.95	133.5	43.53	15.34	14.91	15.125	28.5647	0.0707107	0.304056	2.87802
male	225	25	173	50	16.7062	commensals	0	0	0	0	20160108	169.5	2.54	162.5	6.085	90.5	42.1	41.4	41.75	179.5	37.075	10.55	10.39	10.47	25.0778	0.494975	0.113137	3.54107
female	226	37	158	49	19.6283	commensals	0	0	0	0	20160224	150.5	1.77	123	5.18	112	35.3	33	34.15	109.5	31.425	10.13	9.18	9.655	28.2723	1.62635	0.671751	3.25479
female	227	22	161	47	18.132	commensals	0	0	0	0	20160427	141.5	1.555	124.5	3.745	77.5	41.5	41.4	41.45	158.5	31.15	13.18	14.13	13.655	32.9433	0.0707107	0.671751	2.28122
female	228	54	152	48.2	20.8622	commensals	0	0	0	0	20160411	52.5	0.72	48.5	2.68	63.5	27.6	30.9	29.25	78.5	16.9	13.62	12.91	13.265	45.3504	2.33345	0.502046	1.27403
female	229	53	155	45	18.7305	commensals	0	0	0	0	20160511	166	2.65	162	4.61	104	56.6	58.3	57.45	157	45.375	12.76	14.81	13.785	23.9948	1.20208	1.44957	3.29162
male	230	55	167	48.3	17.3187	commensals	0	0	0	0	20160518	102.5	3.81	176	6.51	104	57.4	59.6	58.5	165	42.985	10.83	11.2	11.015	18.8291	1.55563	0.26163	3.90241
male	231	58	165	79.8	29.3113	PA	PA	0	0	0	20160520	225.5	2.78	126	4.715	77	60.6	57.2	58.9	161	50.5	16.09	15.06	15.575	26.4431	2.40416	0.72832	3.24238
female	232	33	162	55.6	21.1858	Haemophilus parainfluenzae	MIs	0	0	0	20160524	111	2.09	143	5.295	108	37.1	41.6	39.35	130.5	37.055	12.49	11.17	11.83	30.0635	3.18198	0.933381	3.13229

## Sheet: Stable
Sex	No	Age	height(cm)	Weight(kg)	BMI	ICS	Muc	Anti	Macro	Theo	Symptom duration	duration of Dx	2yr AE	2yr severe AE	hospitalization	Etiology	rhinitis	2yr AE	24-h sputum	Lobe	HRCT score	upper	middle	lower	emphysema	Mucus plugging	Bx	upp/midd	upp predominant	upp/mid predominant	local	lingula	diffuse	nodules	mosaicism	cavity	atelectasis	infiltration	cystic	bilateral	reflux score	C2	C5	NMCC(sec)	Smoking status	Symptom duration	duration of Dx
female	002	32	168	47	16.6525	0	1	1	0	1	15	10	8	0	0	idopathic	0	8	30	3	7	0	1	1	0	P	P	1	0	0	0	0	0	1	0	0	0	1	0	1	0	1000	1000	1227	0	15	10
female	004	33	159	40	15.8222	1	1	1	0	1	30	25	10	5	0	Kartargener	1	10	30	4	9	0	1	1	0	P	P	1	0	0	0	0	0	1	1	0	0	1	1	1	3	1.95	7.8	5400	0	30	25
female	006	54	157	40	16.2278	0	1	1	0	1	40	10	0	0	0	post-pneumonic	0	0	20	2	4	0	1	1	0	C+P	C+P	1	0	0	0	0	0	0	0	0	1	1	1	1	4	1.95	500	417	0	40	10
male	012	45	170	61	21.1073	0	1	1	0	1	23	20	1	0	0	GERD	0	1	20	5	11	1	1	1	0	C+P	C+P	1	0	0	0	0	1	1	1	0	0	1	1	1	12	125	250	870	0	23	20
female	015	41	149	51	22.9719	0	1	0	0	1	30	20	1	1	1	post-pneumonic; IgG4 deficiency	0	1	20	6	16	1	1	1	0	C+P	C+P	1	0	0	0	0	1	0	1	1	1	1	1	1	0	1.95	500	411	0	30	20
female	017	51	159	38	15.0311	0	1	1	0	1	5		3	0	0	post-measles	0	3	5	6	9	1	1	1	0	P	C+P	1	0	0	0	0	1	1	1	0	0	1	0	1	14	1.95	1.95	250	0	5
female	018	23	157	45	18.2563	0	1	0	0	0	2.5	2	3	3	1	sequestration	0	3	0	1	3	0	0	1	0	P	P	0	0	0	1	0	0	1	1	1	1	1	1	1	0	250	500	503	0	2.5	2
female	019	59	153.5	43	18.2495	0	1	1	0	0	6	4	6	0	0	post-TB	0	6	35	6	7	1	1	1	0	P	P	1	0	0	0	0	1	0	1	0	0	1	0	1	12	250	1000	358	0	6	4
male	020	69	176	78	25.1808	0	0	0	0	1	1	0.5	1	1	1	IgG3+IgM deficiency	1	1	5	2	2	0	1	1	0	P	P	1	0	0	0	0	0	0	0	0	0	0	0	0	10	125	1000	643	Ex	1	0.5
female	021	55	153	48	20.5049	0	1	1	0	0	15		4	3	1	RA; IgG4 deficiency	0	4	5	4	4	1	1	0	0	P	C+P	0	0	1	0	0	0	1	1	0	0	1	0	1	12	1.95	31.3	392	0	15
male	027	59	169	55	19.257	0	1	1	1	1	10	8	1	0	0	idopathic	0	1	20	6	11	1	1	1	0	C+P	C+P	1	0	0	0	0	1	1	1	1	0	1	1	1	0	1.95	1.95	652	0	10	8
male	028	36	171	69	23.597	0	1	0	1	0	13	13	3	1	1	idiopathic	1	3	0	5	6	1	1	1	0	C+P	C+P	1	0	0	0	0	1	0	1	0	1	1	0	1	0	15.6	1000	295	0	13	13
female	032	39	158	36	14.4208	0	1	0	1	1	5	1	6	1	0	lung malformation	0	6	20	6	16	1	1	1	0	C+P	C+P	1	0	0	0	0	1	1	1	1	1	1	1	1	0	1.95	31.3	551	0	5	1
female	034	28	158	49	19.6283	1	0	0	0	0	1	0.7	1	1	1	ABPA	0	1	0	6	8	1	1	1	0	C+P	C	1	0	0	0	0	1	0	1	1	0	1	0	1	2	31.3	62.5	450	0	1	0.7
male	036	50	168	52	18.424	0	1	0	1	1	3	3	4	0	0	post-TB	0	4	20	6	14	1	1	1	1	P	C+P	0	0	1	0	0	1	1	1	1	1	1	1	1	0	1.95	125	481	0	3	3
female	037	49	143	47	22.984	0	1	0	0	0	10	0.1	4	0	0	idiopathic	0	4	5	3	7	0	1	1	1	P	P	1	0	0	0	0	0	0	1	1	0	1	0	1	6	1.95	1.95	448	0	10	0.1
female	038	49	156	51	20.9566	0	1	0	1	1	14	3	3	0	0	idopathic	0	3	30	3	7	0	1	1	0	P	P	0	0	0	0	1	0	0	1	0	1	1	1	1	0	62.5	1000	436	0	14	3
female	040	56	158	50	20.0288	1	1	0	1	1	20	2	2	2	2	GERD	1	2	30	5	8	1	1	1	0	C+P	C+P	1	0	0	0	0	1	1	1	0	0	1	1	1	12	3.9	3.9	464	0	20	2
female	043	53	160	49	19.1406	1	1	1	0	1	10	2	3	2	2	IgG4 deficiency	1	3	15	6	13	1	1	1	1	C+P	C+P	0	0	1	0	0	1	1	1	1	0	1	1	1	3	1.95	3.9	1104	0	10	2
male	047	31	169	50	17.5064	0	1	1	0	0	10	5	8	0	0	idiopathic	0	8	50	6	11	1	1	1	1	C+P	C+P	1	0	0	0	0	1	1	0	1	0	1	1	1	9	62.5	125	481	0	10	5
female	058	65	163	49	18.4425	0	1	1	1	1	18	18	4	4	4	post-TB	0	4	60	6	13	1	1	1	1	C+P	C+P	0	0	1	0	0	1	1	1	1	0	1	0	1	0	1.95	1.95	662	0	18	18
female	062	30	161	46.5	17.9391	0	1	0	0	1	10	0.5	0	0	0	idopathic	0	0	5	2	4	0	1	1	0	C+P	C+P	1	0	0	0	0	0	1	1	0	0	1	1	0	0	1.95	125	525	0	10	0.5
male	063	41	174	56	18.4965	0	1	1	0	0	2	0.3	2	0	0	post-pneumonic	0	2	5	4	8	0	1	1	0	C+P	C+P	1	0	0	0	0	0	1	1	0	1	1	0	1	0	1.95	3.9	562	0	2	0.3
male	065	31	165	53.5	19.6511	1	0	1	0	0	15	5	4	4	4	CFTR disorder	1	4	20	5	13	1	1	1	0	C+P	C+P	1	0	0	0	0	1	1	1	1	1	1	1	1	3	250	1000	3600	0	15	5
female	070	44	156	49.5	20.3402	0	1	0	1	1	10	10	5	1	1	idiopathic	0	5	50	3	7	1	1	1	0	P	C+P	1	0	0	0	0	0	1	1	1	0	1	1	0	0	15.6	62.5	870	0	10	10
female	075	29	157	52	21.0962	1	1	1	1	0	4.5	4	4	0	0	asthma	0	4	20	5	8	1	1	1	0	C+P	C+P	1	0	0	0	0	1	1	1	1	1	1	1	1	4	125	1000	356	0	4.5	4
female	078	43	159	61	24.1288	1	1	0	0	1	15	15	2	0	0	post-TB	0	2	5	3	6	0	1	1	0	C+P	C+P	1	0	0	0	0	0	0	1	0	1	1	1	1	0	7.8	62.5	405	0	15	15
female	079	47	159	35	13.8444	1	1	1	0	1	30	10	5	4	4	lung malformation	0	5	30	6	11	1	1	1	0	C+P	C+P	1	0	0	0	0	1	1	1	1	1	1	1	1	0	1.95	15.6	438	0	30	10
male	083	23	165	50	18.3655	0	1	0	0	0	3	1	4	4	0	idiopathic	0	4	100	4	6	0	1	1	0	C+P	C+P	1	0	0	0	0	0	1	0	0	1	1	0	1	0	1000	1000	1850	0	3	1
male	085	46	169	77	26.9598	0	1	1	0	0	40	10	1	1	0	idiopathic	0	1	5	3	3	0	1	1	0	P	C+P	1	0	0	0	0	0	1	1	0	0	1	1	1	0	1.95	125	1091	0	40	10
female	088	31	151	46	20.1746	0	1	1	0	1	20	1	12	11	1	post-TB	0	12	25	4	9	1	1	1	1	C+P	C+P	1	0	0	0	0	0	1	1	1	1	1	1	1	3	3.9	3.9	417	0	20	1
male	089	55	170	60	20.7612	0	1	1	0	1	10	7	4	4	2	idiopathic	1	4	150	6	15	1	1	1	0	C+P	C+P	1	0	0	0	0	1	1	1	1	0	1	1	1	14	31.3	31.3	400	Ex(10/20)	10	7
female	090	57	163	55.5	20.889	0	1	1	0	1	10	0.2	2	2	2	GERD	1	2	50	6	8	1	1	1	0	P	C+P	0	0	1	0	0	1	1	0	1	0	1	0	1	34	1.95	1.95	695	0	10	0.2
female	093	21	156	43	17.6693	0	1	0	1	1	13	13	4	3	3	idiopathic	0	4	50	6	17	1	1	1	1	C+P	C+P	1	0	0	0	0	1	1	1	1	0	1	1	1	5	1.95	3.9	2720	0	13	13
male	094	72	178	57.5	18.148	0	0	1	0	1	10	8	7	7	2	idiopathic	0	7	5	5	8	1	1	1	1	P	C+P	0	0	1	0	0	1	1	1	1	0	1	0	1	10	3.9	3.9	1470	Ex(40/20)	10	8
female	095	43	156	45.5	18.6966	0	1	1	1	1	34	5	4	4	0	IgG4 deficiency	0	4	100	5	9	1	1	1	0	C+P	P	1	0	0	0	0	1	1	0	0	0	1	0	1	2	1.95	7.8	563	Ex(10/5)	34	5
female	097	55	160	45.5	17.7734	0	0	0	0	0	5	5	2	1	1	idiopathic	0	2	5	3	4	0	1	1	0	P	C+P	1	0	0	0	0	0	0	0	0	0	1	0	1	9	1.95	15.6	462	0	5	5
female	102	50	153	55	23.4952	0	0	1	1	0	40	12	6	4	0	post-measle	0	6	30	5	7	1	1	1	0	P	C+P	1	0	0	0	0	1	0	0	0	0	1	1	1	0	3.9	1000	440	0	40	12
male	103	36	176	59	19.047	0	0	0	0	0	15		2	0	0	idiopathic	0	2	30	2	4	1	0	1	0	P	P	1	0	0	0	0	0	1	1	1	0	1	1	1	8	1.95	500	228	0	15
female	110	33	163.5	45	16.8336	1	1	1	0	0	20	1	5	0	0	post-pneumonic	0	5	5	3	5	0	1	1	0	C+P	C+P	1	0	0	0	0	0	1	1	0	0	1	1	1	0	15.6	125	615	0	20	1
female	112	58	145	58.5	27.824	0	1	1	0	0	4	3.5	2	2	1	idiopathic	0	2	10	2	3	0	0	1	0	P	P	1	0	0	0	0	0	0	0	0	0	1	0	1	0	31.3	1000	724	0	4	3.5
female	113	46	154	44	18.5529	1	0	1	1	1	5	0.5	6	4	0	post-TB	0	6	20	6	8	1	1	1	1	C+P	C+P	0	0	0	0	0	1	0	1	0	0	1	1	1	6			553	0	5	0.5
male	114	57	163	70	26.3465	0	1	0	1	1	20	10	4	1	1	post-measle	0		20	5	7	1	1	1	1	C+P	C+P	1	0	0	0	0	1	0	1	1	1	1	1	1	9	125	250	420	Ex(10+/2.5)	20	10
female	115	59	158	66.5	26.6384	0	1	1	0	0	40	10	12	12	0	post-measle	1	12	30	5	11	1	1	1	0	P	C+P	1	0	0	0	0	1	1	1	1	0	1	1	1	12	15.6	31.3	580	0	40	10
male	116	22	164	47	17.4747	0	1	1	1	1	5	3	2	2	1	post-measle	1	2	30	6	11	1	1	1	0	C+P	C+P	1	0	0	0	0	1	1	1	1	1	1	1	1	0	3.9	7.8	1160	0	5	3
male	119	39	170	76	26.2976	0	1	0	0	1	0.5	0.5	2	0	0	idiopathic	0	2	5	2	2	0	1	1	0	P	P	1	0	0	0	0	0	0	1	0	0	0	0	1	0	500	1000	495	0	0.5	0.5
female	120	46	154	43	18.1312	0	1	1	0	0	12	11	2	1	0	post-measle	0	2	35	4	9	1	1	1	0	C+P	C+P	1	0	0	0	0	0	1	0	1	1	1	1	1	3	1.95	250	726	0	12	11
female	126	66	148	59.5	27.164	0	1	1	0	1	6	0.5	1	0	0	idiopathic	1	1	15	4	4	0	1	1	0	P	P	1	0	0	0	0	0	0	0	0	0	0	0	1	0	31.3	500	710	0	6	0.5
female	130	62	160.5	44	17.0806	0	1	1	1	1	8	1	8	7	0	post-TB??	0	8	50	4	6	1	1	1	0	P	C+P	0	0	1	0	0	0	1	1	0	0	1	1	1	0	125	125	1445	0	8	1
female	132	68	154	39	16.4446	1	0	1	1	1	17	1	4	0	0	idiopathic	1	4	5	3	6	0	1	1	1	P	C+P	1	0	0	0	0	0	1	1	0	0	1	0	1	0	500	1000	787	0	17	1
male	134	48	163	72	27.0993	1	1	1	0	1	20	0.5	1	0	0	asthma	0	1	20	2	2	0	0	1	0	P	P	1	0	0	0	0	0	0	0	0	0	0	0	1	0	1000	1000	501	EX(20/40)	20	0.5
female	136	19	154	38	16.0229	0	1	1	1	0	19	5	5	3	0	post-pneumonia	0	5	60	6	17	1	1	1	1	C+P	C+P	0	0	0	0	0	1	1	1	1	0	1	1	1	7	15.6	15.6	369	0	19	5
male	139	25	179	64	19.9744	0	1	1	1	1	7	6	6	6	0	post-TB	0	6	15	3	5	1	1	1	1	C+P	C+P	1	0	0	0	0	0	1	1	1	1	1	1	0	0	62.5	62.5	765	0	7	6
female	141	42	155	45	18.7305	0	1	1	0	1	6	5	3	0	0	idiopathic	0	3	20	3	5	0	1	1	0	C+P	C+P	1	0	0	0	0	0	0	0	1	1	0	1	1	10	62.5	125	388	0	6	5
female	142	41	157	49	19.8791	0	0	1	1	0	40	5	4	4	2	post-measle	0	4	15	5	9	1	1	1	0	P	C+P	1	0	0	0	0	1	1	0	0	0	1	1	1	0	500	1000	480	0	40	5
male	143	65	162	55	20.9572	1	0	1	1	1	60	30	2	2	2	idiopathic	0	2	100	5	15	1	1	1	1	C+P	C+P	1	0	0	0	0	1	1	1	1	0	1	1	1	2	125	125	586	0	60	30
female	145	34	156	54.5	22.3948	0	1	0	0	0	2	2	6	1	1	idiopathic	0	6	5	2	4	0	1	0	0	P	P	0	0	0	0	1	0	1	0	0	1	1	0	1	3	1000	1000	581	0	2	2
male	149	51	163	63	23.7118	0	1	1	1	1	5	5	0	0	0	IgG3 deficiency	0	0	25	1	2	0	0	1	0	C+P	C+P	0	0	0	1	0	0	0	0	0	1	1	0	0	0	31.3	500	1493	0	5	5
female	150	61	160	46	17.9688	0	0	1	0	0	2	1	3	3	2	idiopathic??	0	3	5	2	5	0	1	0	0	C+P	P	0	0	0	0	1	0	0	0	0	1	1	1	1	0			1340	0	2	1
female	151	59	156	54	22.1893	0	1	1	0	1	3	2	3	3	1	GERD	0	3	20	4	8	1	1	1	0	C+P	P	0	0	0	0	1	0	1	0	1	1	1	1	1	0	250	1000	597	0	3	2
female	152	22	169	43	15.0555	0	0	0	1	0	10	3	10	8	0	post-measles	0	10	50	6	17	1	1	1	1	C+P	P	0	0	0	0	0	1	1	1	1	0	1	1	1	0			700	0	10	3
male	153	37	174	76	25.1024	0	1	0	0	1	20	13	5	5	1	post-measles	0	5	40	5	10	1	1	1	0	C+P	P	1	0	0	0	0	1	1	1	1	1	1	1	1	6	250	250	752	0	20	13
male	154	46	163	59	22.2063	1	0	0	1	1	30	0.3	11	11	0	ABPA	0	11	20	5	11	1	1	1	1	C+P	P	0	0	0	0	0	1	1	1	1	0	1	1	1	0	125	125	354	0	30	0.3
female	155	22	151	39	17.1045	1	1	0	1	0	10	1	4	4	0	idiopathic	0	4	50	6	12	1	1	1	0	C+P	C+P	0	0	0	0	0	1	1	1	0	0	1	1	1	2	1.95	1.95	699	0	10	1
male	159	34	169	72	25.2092	0	1	1	0	1	10	5	3	2	1	post-TB	1	3	25	2	4	1	1	0	0	C+P	C+P	0	0	1	0	0	0	1	0	0	1	1	0	0	0	31.3	1000	952	0	10	5
female	160	63	139	41.5	21.4792	1	0	1	0	0	13	0.5	1	0	0	DPB	1	1	40	6	8	1	1	1	0	P	P	1	0	0	0	0	1	0	1	0	0	1	0	1	0			3600	0	13	0.5
female	161	34	155.5	44	18.1967	0	1	1	0	1	14	2	5	0	0	idiopathic	0	5	10	4	6	0	1	1	0	P	P	1	0	0	0	0	0	1	1	0	1	1	0	1	0	1.95	1.95	560	0	14	2
female	162	27	154	43	18.1312	0	1	1	0	1	15	3	2	0	0	idiopathic	1	2	5	6	10	1	1	1	0	C+P	C+P	1	0	0	0	0	1	1	1	0	0	1	1	1	0	3.9	3.9		0	15	3
female	163	67	155.5	36	14.8882	0	0	0	0	0	10	4	0	0	0	idiopathic	1	0	5	5	7	1	1	1	0	C+P	C+P	1	0	0	0	0	1	0	1	0	0	1	0	1	5	31.2	500		0	10	4
male	164	51	156	42	17.3	1	1	0	0	0	20	20	1	1	0	post-TB	0	1	50	6	15	1	1	1	0	C+P	C+P	1	0	0	0	0	1	1	1	1	1	1	1	1	0	15.6	62.5	499	0	20	20
female	165	58	156	47	19.313	1	1	1	0	0	15	4	0	0	0	idiopathic	0	1	5	1	3	0	1	0	0	C+P	C+P	0	0	0	1	1	0	0	0	0	1	1	1	0	0	15.6	250	488	0	8	8
female	166	46	160	51	19.9219	0	1	1	1	1	8	8	1	0	0	IgG3 deficiency	0	0	10	2	4	0	1	1	0	P	P	1	0	0	0	0	0	1	0	0	0	1	0	0	2	7.8	500	655	0	15	4
male	167	23	167	54	19.3625	0	1	1	0	1	18	18	5	2	1	IgG1 deficiency	1	5	100	4	11	0	1	1	0	C+P	C+P	1	0	0	0	0	1	1	0	0	1	1	1	1	3	1.95	250		0	18	18
male	168	70	164	77	28.6288	0	1	1	0	0	3	1	0	0	0	idiopathic	0		20	2	5	0	0	1	0	C+P	C+P	1	0	0	0	0	0	1	1	0	0	1	1	1	3	3.9	500	960	0	3	1
female	169	61	149.5	46	20.5814	0	1	1	0	0	13	6	2	1	0	idiopathic	1	2	15	4	6	1	1	0	0	C+P	C+P	0	0	1	0	0	0	1	0	0	1	1	0	1	3	7.8	7.8	506	0	13	6
male	170	73	168	60	21.2585	0	0	0	0	1	10	4	2	0	0	post-TB	1	2	20	1	2	0	1	0	0	P	P	0	0	0	1	1	0	1	0	0	1	0	0	0	0	62.5	1000	695	0	10	4
male	171	57	163	65	24.4646	0	1	0	1	1	40	10	0	0	0	post-pertussis	0	0	10	2	6	0	1	1	0	C+P	C+P	1	0	0	0	0	0	1	0	0	1	1	1	0	0	7.8	1000	757	Ex(15/30)	40	10
female	172	48	159	54	21.3599	0	1	1	0	0	10	9	0	0	0	IgG3 deficiency	1		5	3	4	1	1	1	0	P	P	0	0	0	0	0	0	1	1	0	0	1	0	0	0	3.9	31.2	511	0	10	9
female	173	48	159	41	16.2177	1	1	1	1	0	45	43	2	1	1	idiopathic	0	2	25	6	13	1	1	1	0	C+P	P	1	0	0	0	0	1	1	1	1	0	1	1	1	0	62.5	250	756	0	45	43
male	175	48	176	47	15.173	0	1	1	1	1	15	2	1	1	0	idiopathic	0	1	50	6	11	1	1	1	0	C+P	C+P	1	0	0	0	0	1	1	1	1	1	1	1	1	0	125	250	1040	0	15	2
male	176	27	170	59	20.4152	0	1	1	1	1	20	12	4	4	0	idiopathic	1	4	60	6	16	1	1	1	0	C+P	C+P	1	0	0	0	0	1	1	1	1	1	1	1	1	0	3.9	1000	1205	0	20	12
female	178	18	156	55	22.6003	0	1	1	1	1	12	6	2	2	2	IgG3 deficiency	1	2	100	4	8	0	1	1	0	C+P	C+P	1	0	0	0	0	0	1	1	0	1	1	1	1	8	32.5	125	1410	0	12	6
female	179	63	151	56	24.5603	0	1	1	0	1	20	10	3	1	0	idiopathic	1	3	20	2	6	0	1	1	0	C+P	C+P	1	0	0	0	0	0	1	1	1	1	1	1	0	0	15.6	62.5	937	0	20	10
female	180	55	156	44	18.0802	0	1	1	1	1	2	1.5	2	2	2	post-TB	0	2	15	4	8	0	1	1	0	C+P	P	0	0	0	0	1	0	1	1	0	1	1	1	1	0	3.9	62.5	356	0	2	1.5
male	181	36	170	70	24.2215	1	1	1	0	1	30	1	5	5	0	post-TB	0	5	20	5	15	1	1	1	0	C+P	C+P	1	0	0	0	0	1	1	1	1	0	1	1	1	0	32.5	250	628	0	30	1
male	182	40	178	85	26.8274	1	1	1	1	0	2	2	0	0	0	idiopathic	0	0	5	1	3	0	1	0	0	P	P	0	0	0	1	1	0	1	0	0	0	1	1	0	0	62.5	1000	909	0	2	2
female	183	28	163	62	23.3355	0	1	1	0	1	13	3	2	1	0	idiopathic	0	2	5	2	5	0	1	1	0	C+P	P	1	0	0	0	0	0	1	0	0	1	1	1	0	6	3.9	15.6	769	0	13	3
female	185	37	152	48	20.7756	0	1	1	1	1	10	1	1	1	0	idiopathic	1	1	10	3	5	0	1	1	0	C+P	C+P	1	0	0	0	1	0	1	1	0	0	1	0	1	2	1.95	125	330	0	10	1
male	186	44	166	53	19.2336	1	1	1	0	1	30	23	3	1	1	post-pneumonic	0	3	50	1	3	0	0	1	0	C+P	C+P	0	0	0	1	0	0	0	1	1	1	1	1	0	11	1.95	1000	317	0	30	23
female	187	64	151	34	14.9116	1	1	1	1	1	10	10	5	1	1	post-TB	0	5	5	6	10	1	1	1	0	C+P	C+P	0	0	0	0	0	1	1	1	0	1	1	1	1	0	1.95	1.95	495	0	10	10
male	188	40	164	50	18.5901	0	0	0	0	0	11	9	0	0	0	post-TB、IgG1 deficiency	0	0	150	6	14	1	1	1	0	C+P	C+P	1	0	0	0	0	1	0	1	0	1	1	1	1	0	125	125		0	11	9
male	189	64	173	54	18.0427	0	1	0	0	1	37	37	2	0	0	post-measle	0	2	50	5	9	1	1	1	0	C+P	C+P	1	0	0	0	0	1	1	1	0	1	1	1	1	0	500	500		0	37	37
male	191	30	168	70	24.8016	0	1	0	0	1	23	9	9	0	1	IgG1 deficiency、IgG3 deficiency	0	9	25	6	15	1	1	1	0	C+P	C+P	1	0	0	0	0	1	1	1	1	0	1	1	1	0	500	1000	530	0	23	9
male	193	65	177	74	23.6203	0	1	1	1	1	4	4	5	0	0	NTM disease	0	5	300	6	13	1	1	1	0	C+P	C+P	0	0	0	0	0	1	1	1	1	1	1	1	1	12	7.8	500	565	Ex(14)	4	4
female	194	42	162	54	20.5761	0	0	0	0	0	16	16	7	0	0	post-pneumonic、IgG4 deficiency	1	7	25	1	3	0	0	1	0	C+P	P	0	0	0	1	0	0	0	0	0	0	1	1	0	0	125	1000	775	0	16	16
male	195	39	168	61	21.6128	0	0	0	0	0	20	15	1	0	0	idiopathic	1	1	30	4	9	0	0	1	0	P	C+P	1	0	0	0	0	1	1	1	0	0	1	1	1	8	15.6	1000	488	0	20	15
male	196	56	160	60	23.4375	0	1	1	0	0	10	0.5	0	0	0	idiopathic	0	0	20	5	10	1	1	1	0	C+P	C+P	0	0	0	0	0	1	1	1	0	0	1	1	1	10	125	1000	733	0	10	0.5
male	197	58	182	86	25.963	1	1	1	0	0	50	10	2	0	0	post-TB	1	2	25	4	9	1	1	1	0	C+P	C+P	1	0	0	0	0	1	1	1	0	0	1	1	1	2	62.5	1000	350	Ex(10)	50	10
female	199	48	159.5	46	27.963	0	1	1	0	0	40	31	1	0	0	IgG1 deficiency	1	1	40	5	10	0	0	0	0	C+P	C+P	1	0	0	0	0	1	1	1	0	1	1	1	1	0	62.5	125	850	0	40	31
female	200	28	151	42.5	18.6395	0	0	0	0	0	7	2	5	0	0	idiopathic	1	5	30	1	2	0	0	1	0	P	P	0	0	0	1	0	0	1	1	0	0	0	0	0	0	7.8	500	>1800	0	7	2
female	201	47	156	55	22.6003	0	1	1	0	0	6	0.5	2	0	0	idiopathic	0	2	10	2	2	0	0	0	0	P	C+P	1	0	0	0	0	0	0	0	0	0	1	0	0	0	125	1000	399	0	6	0.3
female	202	50	160	53	20.7031	0	0	0	0	0	2	0.5	2	0	0	idiopathic	0	2	30	4	8	0	0	0	0	C+P		1	0	0	0	0	0	1	1	0	1	1	1	1	3	250	1000	1180	0	2	0.4
female	203	41	155	52	21.6441	0	0	0	0	0	20	6	1	0	0	idiopathic	0	1	10	2	4	0	1	0	0	C+P	P	0	0	0	1	1	0	1	1	0	1	1	1	1	0	3.9	31.25	1575	0	20	6
female	204	27	160	46	17.9688	0	1	1	1	0	3	2.5	2	1	0	IgG1 deficiency	0	2	10	2	5	0	0	0	0	C+P	C+P	1	0	0	0	0	0	1	1	0	1	1	1	0	1	1.95	1.95	353	0	3	2.5
male	206	23	167	51	18.2868	1	0	0	1	1	18	15	8	0	0	idiopathic	1	2	150	4	10	0	1	1	0	C+P	C+P	1	0	0	0	0	1	1	1	0	1	1	1	1	0	125	125	>1800	0	18	15
female	207	31	153	35	14.9515	1	1	0	0	0	30	0.5	12	10	1	IgG1 deficiency	1	12	120	6	13	1	1	1	0	C+P	P	0	0	0	0	0	1	1	1	1	1	1	1	1	10	17.5	17.5	179	0	30	1
male	209	22	175	72	23.5102	0	0	0	0	0	10	7	6	0	0	idiopathic	1	6	65	5	10	1	1	1	0	C+P	C+P	1	0	0	0	0	1	1	1	0	1	1	1	1	0				0	10	7
male	210	34	174	62.5	20.6434	0	0	1	1	0	11	10	5	0	0	idiopathic	1	5	100	2	3	0	0	0	0	P	C+P	1	0	0	0	0	0	1	0	0	0	1	0	1	0				0	11	10
female	211	45	159	60	23.7332	0	1	1	1	0	20	1	8	0	1	IgG4 deficiency	1	8	80	1	3	0	0	1	0	C+P	C+P	0	0	0	1	0	0	1	1	0	0	1	1	0	0	3.9	250	680	0	20	1
female	212	39	159	61	24.1288	0	0	1	1	1	10	9	10	10	1	idiopathic	0	10	200	6	17	1	1	1	0	C+P	C+P	0	0	0	0	0	1	1	1	1	0	1	1	1	9	1.95	1.95	210	0	10	9
female	213	33	156	56	23.0112	1	1	0	0	1	13	13	5	3	0	idiopathic	0	5	50	3	8	0	1	1	0	C+P	P	1	0	0	0	0	1	1	1	0	0	1	1	1	2	1.95	250		0	13	13
male	214	41	170	54	18.6851	1	0	0	0	0	30	15	3	0	0	idiopathic	1	3	150	6	11	1	1	1	0	C+P	C+P	0	0	0	0	0	1	1	1	0	0	1	0	1	0	15.75	62.5	776	0	30	15
female	218	61	151	48.5	21.271	0	0	0	0	0	40	10	4	4	1	post-infection (unknown)	0	4	5	4	8	1	1	1	0	C+P	C+P	0	0	0	0	0	1	1	1	0	1	1	1	1	0	17.5	17.5	629	0	40	10
female	219	35	154	41.5	17.4987	1	1	1	1	0	15	10	2	2	1	DPB	1	2	80	6	9	1	1	1	0	C+P	P	0	0	0	0	0	1	0	1	1	0	1	0	1	3	1.95	15.6	407	0	15	10
male	220	36	171	70	23.939	0	0	1	1	0	20	11	1	0	0	idiopathic	1	1	120	5	9	0	0	0	0	C+P	C+P	1	0	0	0	0	1	1	1	0	0	1	1	1	2	250	1000	499	0	20	11
male	221	25	158	58	23.2335	0	0	0	1	0	15	5	4	3	2	idiopathic	1	4	50	3	4	0	1	1	0	C+P	C+P	1	0	0	0	0	0	0	1	0	0	1	0	1	0	62.5	250	>1800	0	15	5
male	222	60	162	50	19.052	0	0	1	1	0	0.5	0.5	0	0	0	idiopathic	1	0	30	6	7	1	1	1	0	C+P	P	0	0	0	0	0	1	1	1	0	0	1	0	1	0	62.5	62.5	234	Ex（22）	0.5	0.5
male	223	40	171	54	18.4672	0	0	1	1	1	35	10	5	2	2	kartargener	1	5	40	6	11	1	1	1	0	C+P	P	1	0	0	0	0	1	1	1	0	1	1	1	1	0	62.5	250	>1800	0	35	10
male	224	66	166	73	26.4915	0	0	0	0	0	15	15	3	2	2	post-infection (unknown)	0	3	80	4	9	1	1	1	0	C+P	C+P	1	0	0	0	0	1	1	1	0	1	1	1	1	0	4.35	500	750	Ex(30)	15	15
male	225	25	173	50	16.7062	0	1	0	0	0	5	0.5	3	0	0	idiopathic	1	3	10	3	4	0	1	1	0	C+P	C+P	1	0	0	0	0	1	1	1	0	0	1	0	1	12	1.95	1000	>1800	0	5	0.5
female	226	37	158	49	19.6283	0	1	0	0	1	27	27	0	0	0	post-measles	0	0	5	0	5	0	1	1	0	C+P	P	1	0	0	0	0	1	0	1	0	0	1	0	1	2	6.5	62.5	909	0	27	27
female	227	22	161	47	18.1	1	1	1	0	0	20	1	3	1	1	idiopathic	1	3	50	0	10	1	1	1	0			1	0	0	0	0	1	1	1	0	0	1	1	0	0	17.5	17.5	>1800	0	20	1
female	228	54	152	48.2	20.8622	1	0	1	0	0	2	28	3	2	1	idiopathic	1	3	10	0	4	0	0	0	0	C+P	P	1	0	0	0	0	1	1	1	0	1	1	1	0	4	62.5	250	>1800	0	28	28
female	229	53	155	45	18.7305	1	1	1	1	1	50	30	2	2	1	post-TB	1	2	400	6	14	0	0	0	0	C+P		1	0	0	0	0	1	1	1	0	0	1	1	1	7	8.5	8.5	340	0	50	30
male	230	55	167	48.3	17.3187	0	0	1	0	0	25	23	3	3	1	idiopathic	0	3	50	6	14	1	1	1	0	C+P	P	0	0	0	0	0	1	1	1	0	1	1	1	1	0	7.8	7.8	464	Ex(20)	25	23
male	231	58	165	79.8	29.3113	1	0	1	0	1	50	49	8	2	2	idiopathic	0	8	100	5	13	1	1	1	0	C+P	C+P	1	0	0	0	0	1	1	1	1	1	1	1	1	0	31.2	31.2	1610	Ex(20)	50	49
female	232	33	162	55.6	21.1858	0	0	1	0	0	20	20	6	1	1	post-TB	1	6	40	3	6	0	1	0	0	C+P		0	0	1	0	1	1	1	1	0	1	1	1	1	6	1.75	500	1100	0	20	20

## Sheet: BSI
Sex	No	Age	height(cm)	Weight(kg)	BMI	Etiology	Age score	BMI score	2yr AE	1y AE	AE score	hospital	Hos cate	FEV1pred%	FEV1 score	lobe	lobe score	Pacol	PA score	Col other	PPM score	MMRC	MMRC score	BSI	BSI cate
female	002	32	168	47	16.6525	idopathic	0	2	3	1.5	0	0	0	69.3095	1	3	0	0	0	0	0	0	0	3	1
female	004	33	159	40	15.8222	Kartargener	0	2	1	0.5	0	0	0	33.3388	2	4	1	1	3	0	0	1	0	8	2
female	006	54	157	40	16.2278	post-pneumonic	2	2	1	0.5	0	1	5	87.6829	0	2	0	1	3	0	0	0	0	12	3
male	012	45	170	61	21.1073	GERD	0	0	10	5	2	1	5	52.407	1	5	1	0	0	0	0	0	0	9	2
female	015	41	149	51	22.9719	post-pneumonic; IgG4 deficiency	0	0	4	2	0	0	0	42.8266	2	6	1	0	0	0	0	2	0	3	1
female	017	51	159	38	15.0311	post-measles	2	2	2	1	0	1	5	54.9534	1	6	1	0	0	0	0	1	0	11	3
female	018	23	157	45	18.2563	sequestration	0	2	6	3	2	0	0	74.8013	1	1	0	0	0	0	0	0	0	5	2
female	019	59	153.5	43	18.2495	post-TB	2	2	8	4	2	0	0	86.9588	0	6	1	0	0	0	0	1	0	7	2
male	020	69	176	78	25.1808	IgG3+IgM deficiency	2	0	8	4	2	0	0	71.4982	1	2	0	0	0	0	0	2	0	5	2
female	021	55	153	48	20.5049	RA; IgG4 deficiency	2	0	1	0.5	0	0	0	71.1833	1	4	1	0	0	0	0	1	0	4	1
male	027	59	169	55	19.257	idopathic	2	0	4	2	0	4	5	70.0381	1	6	1	1	3	0	0	1	0	12	3
male	028	36	171	69	23.597	idiopathic	0	0	0	0	0	0	0	62.0168	1	5	1	0	0	1	1	0	0	3	1
female	032	39	158	36	14.4208	lung malformation	0	2	3	1.5	0	0	0	20.3694	3	6	1	0	0	0	0	2	0	6	2
female	034	28	158	49	19.6283	ABPA	0	0	5	2.5	0	2	5	91.1486	0	6	1	0	0	1	1	0	0	7	2
male	036	50	168	52	18.424	post-TB	2	2	1	0.5	0	0	0	87.1851	0	6	1	0	0	0	0	0	0	5	2
female	037	49	143	47	22.984	idiopathic	0	0	4	2	0	0	0	49.9333	2	3	0	0	0	0	0	0	0	2	1
female	038	49	156	51	20.9566	idopathic	0	0	1	0.5	0	0	0	71.6846	1	3	0	0	0	1	1	0	0	2	1
female	040	56	158	50	20.0288	GERD	2	0	6	3	2	0	0	43.5669	2	5	1	1	3	0	0	1	0	10	3
female	043	53	160	49	19.1406	IgG4 deficiency	2	0	2	1	0	0	0	64.2989	1	6	1	1	3	0	0	2	0	7	2
male	047	31	169	50	17.5064	idiopathic	0	2	6	3	2	0	0	56.1874	1	6	1	1	3	0	0	1	0	9	2
female	058	65	163	49	18.4425	post-TB	2	2	3	1.5	0	1	5	53.412	1	6	1	0	0	0	0	2	0	11	3
female	062	30	161	46.5	17.9391	idopathic	0	2	5	2.5	0	1	5	74.4685	1	2	0	1	3	0	0	0	0	11	3
male	063	41	174	56	18.4965	post-pneumonic	0	2	11	5.5	2	0	0	69.751	1	4	1	0	0	0	0	1	0	6	2
male	065	31	165	53.5	19.6511	CFTR disorder	0	0	3	1.5	0	1	5	36.9245	2	5	1	0	0	0	0	1	0	8	2
female	070	44	156	49.5	20.3402	idiopathic	0	0	1	0.5	0	0	0	78.7402	1	3	0	1	3	0	0	0	0	4	1
female	075	29	157	52	21.0962	asthma	0	0	6	3	2	0	0	54.5822	1	5	1	0	0	0	0	1	0	4	1
female	078	43	159	61	24.1288	post-TB	0	0	1	0.5	0	0	0	58.0685	1	3	0	1	3	0	0	1	0	4	1
female	079	47	159	35	13.8444	lung malformation	0	2	6	3	2	0	0	17.0546	3	6	1	1	3	0	0	2	0	11	3
male	083	23	165	50	18.3655	idiopathic	0	2	4	2	0	0	0	77.5173	1	4	1	0	0	1	1	1	0	5	2
male	085	46	169	77	26.9598	idiopathic	0	0	2	1	0	2	5	76.7385	1	3	0	0	0	0	0	2	0	6	2
female	088	31	151	46	20.1746	post-TB	0	0	6	3	2	0	0	42.3652	2	4	1	1	3	0	0	0	0	8	2
male	089	55	170	60	20.7612	idiopathic	2	0	2	1	0	0	0	41.1261	2	6	1	1	3	0	0	2	0	8	2
female	090	57	163	55.5	20.889	GERD	2	0	6	3	2	0	0	92.6584	0	6	1	0	0	1	1	1	0	6	2
female	093	21	156	43	17.6693	idiopathic	0	2	1	0.5	0	1	5	22.0922	3	6	1	1	3	0	0	2	0	14	3
male	094	72	178	57.5	18.148	idiopathic	4	2	10	5	2	0	0	86.2364	0	5	1	1	3	0	0	1	0	12	3
female	095	43	156	45.5	18.6966	IgG4 deficiency	0	0	2	1	0	1	5	64.558	1	5	1	0	0	0	0	1	0	7	2
female	097	55	160	45.5	17.7734	idiopathic	2	2	4	2	0	4	5	96.6633	0	3	0	1	3	0	0	0	0	12	3
female	102	50	153	55	23.4952	post-measle	2	0	1	0.5	0	0	0	88.5794	0	5	1	1	3	0	0	1	0	6	2
male	103	36	176	59	19.047	idiopathic	0	0	5	2.5	0	1	5	96.0259	0	2	0	0	0	1	1	0	0	6	2
female	110	33	163.5	45	16.8336	post-pneumonic	0	2	4	2	0	0	0	86.6428	0	3	0	0	0	0	0	0	0	2	1
female	112	58	145	58.5	27.824	idiopathic	2	0	3	1.5	0	1	5	120.43	0	2	0	0	0	0	0	1	0	7	2
female	113	46	154	44	18.5529	post-TB	0	0	3	1.5	0	0	0	19.1853	3	6	1	0	0	0	0	3	0	4	1
male	114	57	163	70	26.3465	post-measle	2	0	12	6	2	1	5	56.1942	1	5	1	0	0	0	0	1	0	11	3
female	115	59	158	66.5	26.6384	post-measle	2	0	2	1	0	2	5	52.2068	1	5	1	1	3	0	0	1	0	12	3
male	116	22	164	47	17.4747	post-measle	0	2	2	1	0	0	0	27.8985	3	6	1	1	3	0	0	0	0	9	2
male	119	39	170	76	26.2976	idiopathic	0	0	2	1	0	1	5	89.8832	0	2	0	0	0	0	0	0	0	5	2
female	120	46	154	43	18.1312	post-measle	0	2	0	0	0	0	0	49.5248	2	4	1	1	3	0	0	1	0	8	2
female	126	66	148	59.5	27.164	idiopathic	2	0	2	1	0	0	0	125.555	0	4	1	1	3	0	0	0	0	6	2
female	130	62	160.5	44	17.0806	post-TB	2	2	2	1	0	1	5	80.5267	0	4	1	1	3	0	0	1	0	13	3
female	132	68	154	39	16.4446	idiopathic	2	2	12	6	2	0	0	46.2481	2	3	0	1	3	0	0	0	0	11	3
male	134	48	163	72	27.0993	asthma	0	0	2	1	0	0	0	86.8497	0	2	0	0	0	0	0	1	0	0	1
female	136	19	154	38	16.0229	post-pneumonia	0	2	1	0.5	0	1	5	53.6763	1	6	1	1	3	0	0	1	0	12	3
male	139	25	179	64	19.9744	post-TB	0	0	5	2.5	0	3	5	54.2521	1	3	0	0	0	1	1	1	0	7	2
female	141	42	155	45	18.7305	idiopathic	0	0	12	6	2	1	5	86.8649	0	3	0	0	0	0	0	0	0	7	2
female	142	41	157	49	19.8791	post-measle	0	0	4	2	0	0	0	62.7746	1	5	1	0	0	0	0	0	0	2	1
male	143	65	162	55	20.9572	idiopathic	2	0	6	3	2	4	5	31.2824	2	5	1	0	0	0	0	4	2	14	3
female	145	34	156	54.5	22.3948	idiopathic	0	0	5	2.5	0	0	0	111.381	0	2	0	0	0	0	0	0	0	0	1
male	149	51	163	63	23.7118	IgG3 deficiency	2	0	4	2	0	2	5	72.0222	1	1	0	0	0	0	0	0	0	8	2
female	150	61	160	46	17.9688	idiopathic??	2	2	6	3	2	1	5	96.8924	0	2	0	0	0	0	0	0	0	11	3
female	151	59	156	54	22.1893	GERD	2	0	2	1	0	1	5	67.5458	1	4	1	0	0	0	0	1	0	9	2
female	152	22	169	43	15.0555	post-measles	0	2	5	2.5	0	5	5	32.7644	2	6	1	1	3	0	0	2	0	13	3
male	153	37	174	76	25.1024	post-measles	0	0	0	0	0	0	0	47.8103	2	5	1	0	0	0	0	0	0	3	1
male	154	46	163	59	22.2063	ABPA	0	0	3	1.5	0	2	5	37.3461	2	5	1	0	0	1	1	2	0	9	2
female	155	22	151	39	17.1045	idiopathic	0	2	3	1.5	0	1	5	34.6021	2	6	1	1	3	0	0	1	0	13	3
male	159	34	169	72	25.2092	post-TB	0	0	0	0	0	0	0	68.3058	1	2	0	0	0	0	0	0	0	1	1
female	160	63	139	41.5	21.4792	DPB	2	0	1	0.5	0	0	0	62.1094	1	6	1	0	0	0	0	0	0	4	1
female	161	34	155.5	44	18.2	idiopathic	0	2	5	3	2	0	0	74.53	1	4	1	0	0	0	0	0	0	6	2
female	162	27	154	43	18.1312	idiopathic	0	2	2	0	0	0	0	61.5	1	6	1	0	0	1	1	1	0	5	2
female	163	67	155.5	36	14.9	idiopathic	2	2	0	0	0	0	0	98.96	0	5	1	0	0	0	0	0	0	5	2
male	164	51	156	42	17.3	post-TB	2	2	1	0	0	0	0	26.13	3	6	1	1	3	0	0	1	0	11	3
female	165	58	156	47	19.313	idiopathic	2	0	1	0	0	0	0	87.89	0	1	0	0	0	0	0	0	0	2	1
female	166	46	160	51	19.9	IgG3 deficiency	0	0	0	0	0	0	0	73.85	1	2	0	1	3	0	0	0	0	4	1
male	167	23	167	54	19.4	IgG1 deficiency	0	0	5	3	2	1	5	54.93	1	4	1	0	0	1	1	1	0	10	3
male	168	70	164	77	28.6288	idiopathic	4	0	0	0	0	0	0	63.19	1	2	0	0	0	0	0	3	0	5	2
female	169	61	149.5	46	20.5814	idiopathic	2	0	2	1	0	0	0	65.5	1	4	1	0	0	0	0	2	0	4	1
male	170	73	168	60	21.3	post-TB	4	0	2	1	0	0	0	75.22	1	1	0	0	0	0	0	0	0	5	2
male	171	57	163	65	24.5	post-pertussis	2	0	0	0	0	0	0	63.54	1	2	0	0	0	0	0	1	0	3	1
female	172	48	159	54	21.3599	IgG3 deficiency	0	0	0	1	0	0	0	93.67	0	3	0	0	0	0	0	0	0	0	1
female	173	48	159	41	16.2	idiopathic	0	2	2	1	0	1	5	29.4	3	6	1	1	3	0	0	1	0	14	3
male	175	48	176	47	15.2	idiopathic	0	2	1	0	0	0	0	21.99	3	6	1	1	3	0	0	2	0	9	3
male	176	27	170	59	20.4	idiopathic	0	0	4	2	0	0	0	44.33	2	6	1	1	3	0	0	3	0	6	2
female	178	18	156	55	22.6	IgG3 deficiency	0	0	2	1	0	2	5	43.82	2	4	1	0	0	1	1	1	0	9	3
male	179	63	151	56	24.6	idiopathic	2	0	3	2	0	0	0	66.88	1	2	0	0	0	0	0	1	0	3	1
female	180	55	156	44	18.1	post-TB	2	2	2	1	0	2	5	92.57	0	4	1	0	0	0	0	0	0	10	3
male	181	36	170	70	24.2	post-TB	0	0	5	3	2	0	0	26.48	3	5	1	1	3	0	0	1	0	9	3
male	182	40	178	85	26.8	idiopathic	0	0	0	0	0	0	0	85.97	0	1	0	0	0	0	0	0	0	0	1
female	183	28	163	62	23.3355	idiopathic	0	0	2	1	0	0	0	91.83	0	2	0	0	0	0	0	1	0	0	1
female	185	37	152	48	20.8	idiopathic	0	0	1	0	0	0	0	111.95	0	3	0	0	0	0	0	0	0	0	1
male	186	44	166	53	19.23	post-pneumonic	0	0	3	2	0	1	5	87	0	1	0	0	0	0	0	0	0	5	2
female	187	64	151	34	14.9116	post-TB	2	2	5	4	2	1	5	71	1	6	1	0	0	0	0	0	0	13	3
male	188	40	164	50	18.6	post-TB、IgG1 deficiency	0	0	0	0	0	0	0	30	2	6	1	1	3	0	0	1	0	6	2
male	189	64	173	54	18	post-measle	2	2	2	1	0	0	0	70	1	5	1	0	0	0	0	1	0	6	2
male	191	30	168	70	24.8016	IgG1 deficiency、IgG3 deficiency	0	0	9	5	2	0	0	35	2	6	1	0	0	0	0	1	0	7	2
male	193	65	177	74	23.6	NTM disease	2	0	5	3	2	0	0	73.3	1	6	1	0	0	1	1	1	0	7	2
female	194	42	162	54	20.5761	post-pneumonic、IgG4 deficiency	0	0	7	2	0	0	0	90	0	1	0	0	0	0	0	0	0	0	1
male	195	39	168	61	21.6128	idiopathic	0	0	1	1	0	0	0	75	1	4	1	0	0	0	0	1	0	2	1
male	196	56	160	60	23.4375	idiopathic	2	0	0	0	0	0	0	59.2	1	5	1	1	3	0	0	1	0	7	2
male	197	58	182	86	25.963	post-TB	2	0	2	1	0	0	0	35	2	4	1	0	0	0	0	1	0	5	2
female	199	48	159.5	46	27.963	IgG1 deficiency	0	0	1	1	0	0	0	89.2	0	5	1	1	3	0	0	0	0	4	1
female	200	28	151	42.5	18.6395	idiopathic	0	0	5	3	2	0	0	79	1	1	0	0	0	1	1	0	0	4	1
female	201	47	156	55	22.6003	idiopathic	0	0	2	1	0	0	0	107.884	0	2	0	0	0	0	0	0	0	0	1
female	202	50	160	53	20.7031	idiopathic	2	0	2	1	0	0	0	73.3333	1	4	1	0	0	0	0	0	0	4	1
female	203	41	155	52	21.6441	idiopathic	0	0	1	1	0	0	0	79.6	1	2	0	0	0	0	0	0	0	1	1
female	204	27	160	46	17.9688	IgG1 deficiency	0	2	2	1	0	0	0	76.873	1	2	0	0	0	0	0	0	0	3	1
male	206	23	167	51	18.2868	idiopathic	0	2	8	4	2	0	0	45.7711	2	4	1	1	3	0	0	1	0	10	3
female	207	31	153	35	14.9515	IgG1 deficiency	0	2	12	6	2	1	5	26.9663	3	6	1	0	0	1	1	2	0	14	3
male	209	22	175	72	23.5102	idiopathic	0	0	6	3	2	0	0	51.1364	1	5	1	0	0	0	0	0	0	4	1
male	210	34	174	62.5	20.6434	idiopathic	0	0	5	3	2	0	0	84.6154	0	2	0	0	0	0	0	0	0	2	1
female	211	45	159	60	23.7332	IgG4 deficiency	0	0	8	4	2	1	5	65	1	1	0	0	0	0	0	2	0	8	2
female	212	39	159	61	24.1288	idiopathic	0	0	10	5	2	1	5	53	1	6	1	1	3	0	0	2	0	12	3
female	213	33	156	56	23.0112	idiopathic	0	0	5	1	0	0	0	47	2	3	0	0	0	0	0	0	0	2	1
male	214	41	170	54	18.6851	idiopathic	0	0	3	2	0	0	0	28	3	6	1	1	3	0	0	0	0	7	2
female	218	61	151	48.5	21.271	post-infection (unknown)	2	0	4	2	0	1	5	31	2	4	1	0	0	0	0	1	0	10	3
female	219	35	154	41.5	17.4987	DPB	0	2	2	0	0	1	5	44	2	6	1	0	0	0	0	1	0	10	3
male	220	36	171	70	23.939	idiopathic	0	0	1	1	0	0	0	51	1	5	1	0	0	0	0	1	0	2	1
male	221	25	158	58	23.2335	idiopathic	0	0	4	2	0	2	5	66	1	3	0	0	0	0	0	1	0	6	2
male	222	60	162	50	19.052	idiopathic	2	0	0	0	0	0	0	62	1	6	1	0	0	0	0	0	0	4	1
male	223	40	171	54	18.4672	kartargener	0	2	5	3	2	2	5	52	1	6	1	0	0	0	0	0	0	11	3
male	224	66	166	73	26.4915	post-infection (unknown)	2	0	3	2	0	2	5	48	2	4	1	0	0	1	1	1	0	11	3
male	225	25	173	50	16.7062	idiopathic	0	2	3	1	0	0	0	67	1	3	0	0	0	0	0	1	0	3	1
female	226	37	158	49	19.6283	post-measles	0	0	0	0	0	0	0	87	0	3	0	0	0	0	0	0	0	0	1
female	227	22	161	47	18.1	idiopathic	0	2	3	2	0	1	5	51	1	6	1	0	0	0	0	0	0	9	3
female	228	54	152	48.2	20.8622	idiopathic	2	0	3	3	2	1	5	79	1	2	0	0	0	0	0	0	0	10	3
female	229	53	155	45	18.7305	post-TB	2	0	2	1	0	1	5	46	2	6	1	0	0	0	0	3	0	10	3
male	230	55	167	48.3	17.3187	idiopathic	2	2	3	1	0	0	0	84	0	6	1	0	0	0	0	0	0	5	2
male	231	58	165	79.8	29.3113	idiopathic	2	0	8	4	2	2	5	47	2	5	1	0	0	0	0	1	0	12	3
female	232	33	162	55.6	21.1858	post-TB	0	0	6	2	0	1	5	96	0	3	0	0	0	0	0	0	0	5	2

## Sheet: Concurrent Dila
Sex	No	Age	height(cm)	Weight(kg)	BMI	BSI	ICS	Muc	Anti	Macro	Theo	Symptom duration	duration of diagnosis	2yr AE	2yr severe AE	hospital	etiology	Bacteria	Bact	Bact col	rhinitis	2yr AE	24-h sputum	Lobe	HRCT score	upper	middle	lower	emphysema	Mucus plugging	Bx	upp/midd	upp predominant	upp/mid predominant	local	lingula	diffuse	nodules	mosaicism	cavity	atelectasis	infiltration	cystic	bilateral	smoking status	Symptom duration	duration of diagnosis	Whole cate	post-FEV1(L)
female	178	18	156	55	22.6003	9	0	1	1	1	1	12	6	2	2	2	IgG3 deficiency	Klebsiella pneumoniae	Mis	1	1	2	100	4	8	0	1	1	0	C+P	C+P	1	0	0	0	0	0	1	1	0	1	1	1	1	0	12	6	1	1.72
male	195	39	168	61	21.6128	2	0	0	0	0	0	20	15	1	0	0	idiopathic	Haemophilus influenzae	Mis	0	1	1	30	4	9	0	0	1	0	P	C+P	1	0	0	0	0	1	1	1	0	0	1	1	1	0	20	15	1	2.66
female	200	28	151	42.5	18.6395	4	0	0	0	0	0	7	2	5	0	0	idiopathic	Haemophilus influenzae	Mis	0	1	5	30	1	2	0	0	1	0	P	P	0	0	0	1	0	0	1	1	0	0	0	0	0	0	7	2	1	2.31
female	204	27	160	46	17.9688	3	0	1	1	1	0	3	2.5	2	1	0	IgG1 deficiency	commensals	0	0	0	2	10	2	5	0	0	0	0	C+P	C+P	1	0	0	0	0	0	1	1	0	1	1	1	0	0	3	2.5	1	2.33
female	219	35	154	41.5	17.4987	10	1	1	1	1	0	15	10	2	2	1	DPB	PA	PA	0	1	2	80	6	9	1	1	1	0	C+P	P	0	0	0	0	0	1	0	1	1	0	1	0	1	0	15	10	1	1.36
male	220	36	171	70	23.939	2	0	0	1	1	0	20	11	1	0	0	idiopathic	commensals	0	0	1	1	120	5	9	0	0	0	0	C+P	C+P	1	0	0	0	0	1	1	1	0	0	1	1	1	0	20	11	1	2.41
female	227	22	161	47	18.1	9	1	1	1	0	0	20	1	3	1	1	idiopathic	commensals	0	0	1	3	50	0	10	1	1	1	0			1	0	0	0	0	1	1	1	0	0	1	1	0	0	20	1	1	1.54
male	168	70	164	77	28.6288	5	0	1	1	0	0	3	1	0	0	0	idiopathic	commensals	0	0	0		20	2	5	0	0	1	0	C+P	C+P	1	0	0	0	0	0	1	1	0	0	1	1	1	0	3	1	2	1.75
female	169	61	149.5	46	20.5814	4	0	1	1	0	0	13	6	2	1	0	idiopathic	commensals	0	0	1	2	15	4	6	1	1	0	0	C+P	C+P	0	0	1	0	0	0	1	0	0	1	1	0	1	0	13	6	2	1.25
male	170	73	168	60	21.2585	5	0	0	0	0	1	10	4	2	0	0	post-TB	Haemophilus hemolyticus	Mis	0	1	2	20	1	2	0	1	0	0	P	P	0	0	0	1	1	0	1	0	0	1	0	0	0	0	10	4	2	1.95
male	171	57	163	65	24.4646	3	0	1	0	1	1	40	10	0	0	0	post-pertussis	PA	PA	0	0	0	10	2	6	0	1	1	0	C+P	C+P	1	0	0	0	0	0	1	0	0	1	1	1	0	Ex(15/30)	40	10	2	1.91
male	189	64	173	54	18.0427	6	0	1	0	0	1	37	37	2	0	0	post-measle	Streptococcus pneumonia	Mis	0	0	2	50	5	9	1	1	1	0	C+P	C+P	1	0	0	0	0	1	1	1	0	1	1	1	1	0	37	37	2	2.26
female	202	50	160	53	20.7031	4	0	0	0	0	0	2	0.5	2	0	0	idiopathic	PA	PA	0	0	2	30	4	8	0	0	0	0	C+P		1	0	0	0	0	0	1	1	0	1	1	1	1	0	2	0.4	2	1.98
male	225	25	173	50	16.7062	3	0	1	0	0	0	5	0.5	3	0	0	idiopathic	commensals	0	0	1	3	10	3	4	0	1	1	0	C+P	C+P	1	0	0	0	0	1	1	1	0	0	1	0	1	0	5	0.5	2	3.08
female	229	53	155	45	18.7305	10	1	1	1	1	1	50	30	2	2	1	post-TB	commensals	0	0	1	2	400	6	14	0	0	0	0	C+P		1	0	0	0	0	1	1	1	0	0	1	1	1	0	50	30	2	1.08
male	167	23	167	54	19.3625	10	0	1	1	0	1	18	18	5	2	1	IgG1 deficiency	Haemophilus influenzae	Mis	1	1	5	100	4	11	0	1	1	0	C+P	C+P	1	0	0	0	0	1	1	0	0	1	1	1	1	0	18	18	3	2.23
male	176	27	170	59	20.4152	6	0	1	1	1	1	20	12	4	4	0	idiopathic	PA	PA	1	1	4	60	6	16	1	1	1	0	C+P	C+P	1	0	0	0	0	1	1	1	1	1	1	1	1	0	20	12	3	1.71
male	188	40	164	50	18.5901	6	0	0	0	0	0	11	9	0	0	0	post-TB, IgG1 deficiency	PA	PA	0	0	0	150	6	14	1	1	1	0	C+P	C+P	1	0	0	0	0	1	0	1	0	1	1	1	1	0	11	9	3	1.13
male	193	65	177	74	23.6203	7	0	1	1	1	1	4	4	5	0	0	NTM disease	commensals	0	0	0	5	300	6	13	1	1	1	0	C+P	C+P	0	0	0	0	0	1	1	1	1	1	1	1	1	Ex(14)	4	4	3	2.37
male	206	23	167	51	18.2868	10	1	0	0	1	1	18	15	8	0	0	idiopathic	PA	PA	0	1	2	150	4	10	0	1	1	0	C+P	C+P	1	0	0	0	0	1	1	1	0	1	1	1	1	0	18	15	3	1.73
male	221	25	158	58	23.2335	6	0	0	0	1	0	15	5	4	3	2	idiopathic	Haemophilus influenzae	MIs	0	1	4	50	3	4	0	1	1	0	C+P	C+P	1	0	0	0	0	0	0	1	0	0	1	0	1	0	15	5	3	2.3
male	223	40	171	54	18.4672	11	0	0	1	1	1	35	10	5	2	2	kartargener	Haemophilus parainfluenzae	MIs	0	1	5	40	6	11	1	1	1	0	C+P	P	1	0	0	0	0	1	1	1	0	1	1	1	1	0	35	10	3	2.23
male	164	51	156	42	17.3	11	1	1	0	0	0	20	20	1	1	0	post-TB	PA	PA	1	0	1	50	6	15	1	1	1	0	C+P	C+P	1	0	0	0	0	1	1	1	1	1	1	1	1	0	20	20	4	0.66
female	173	48	159	41	16.2177	14	1	1	1	1	0	45	43	2	1	1	idiopathic	PA	PA	1	0	2	25	6	13	1	1	1	0	C+P	P	1	0	0	0	0	1	1	1	1	0	1	1	1	0	45	43	4	0.86
male	175	48	176	47	15.173	9	0	1	1	1	1	15	2	1	1	0	idiopathic	PA	PA	1	0	1	50	6	11	1	1	1	0	C+P	C+P	1	0	0	0	0	1	1	1	1	1	1	1	1	0	15	2	4	0.86
female	179	63	151	56	24.5603	3	0	1	1	0	1	20	10	3	1	0	idiopathic	PA	PA	1	1	3	20	2	6	0	1	1	0	C+P	C+P	1	0	0	0	0	0	1	1	1	1	1	1	0	0	20	10	4	1.37
male	181	36	170	70	24.2215	9	1	1	1	0	1	30	1	5	5	0	post-TB	PA	PA	1	0	5	20	5	15	1	1	1	0	C+P	C+P	1	0	0	0	0	1	1	1	1	0	1	1	1	0	30	1	4	1.08
female	187	64	151	34	14.9116	13	1	1	1	1	1	10	10	5	1	1	post-TB	commensals痰	0	0	0	5	5	6	10	1	1	1	0	C+P	C+P	0	0	0	0	0	1	1	1	0	1	1	1	1	0	10	10	4	1.31
male	191	30	168	70	24.8016	7	0	1	0	0	1	23	9	9	0	1	IgG1 deficiency, IgG3 deficiency	commensals	0	0	0	9	25	6	15	1	1	1	0	C+P	C+P	1	0	0	0	0	1	1	1	1	0	1	1	1	0	23	9	4	1.71
male	196	56	160	60	23.4375	7	0	1	1	0	0	10	0.5	0	0	0	idiopathic	PA	PA	0	0	0	20	5	10	1	1	1	0	C+P	C+P	0	0	0	0	0	1	1	1	0	0	1	1	1	0	10	0.5	4	1.84
male	197	58	182	86	25.963	5	1	1	1	0	0	50	10	2	0	0	post-TB	PA	PA	0	1	2	25	4	9	1	1	1	0	C+P	C+P	1	0	0	0	0	1	1	1	0	0	1	1	1	Ex(10)	50	10	4	1.48
female	207	31	153	35	14.9515	14	1	1	0	0	0	30	0.5	12	10	1	IgG1 deficiency	Achromobacter xylosoxidans	Mis	0	1	12	120	6	13	1	1	1	0	C+P	P	0	0	0	0	0	1	1	1	1	1	1	1	1	0	30	1	4	0.79
male	209	22	175	72	23.5102	4	0	0	0	0	0	10	7	6	0	0	idiopathic	Haemophilus influenzae	Mis	0	1	6	65	5	10	1	1	1	0	C+P	C+P	1	0	0	0	0	1	1	1	0	1	1	1	1	0	10	7	4	2.43
female	211	45	159	60	23.7332	8	0	1	1	1	0	20	1	8	0	1	IgG4 deficiency	Bordetella bronchoseptica	MIs	0	1	8	80	1	3	0	0	1	0	C+P	C+P	0	0	0	1	0	0	1	1	0	0	1	1	0	0	20	1	4	1.79
female	212	39	159	61	24.1288	12	0	0	1	1	1	10	9	10	10	1	idiopathic	PA	PA	0	0	10	200	6	17	1	1	1	0	C+P	C+P	0	0	0	0	0	1	1	1	1	0	1	1	1	0	10	9	4	1.83
female	213	33	156	56	23.0112	2	1	1	0	0	1	13	13	5	3	0	idiopathic	commensals	0	0	0	5	50	3	8	0	1	1	0	C+P	P	1	0	0	0	0	1	1	1	0	0	1	1	1	0	13	13	4	1.55
male	214	41	170	54	18.6851	7	1	0	0	0	0	30	15	3	0	0	idiopathic	PA	PA	1	1	3	150	6	11	1	1	1	0	C+P	C+P	0	0	0	0	0	1	1	1	0	0	1	0	1	0	30	15	4	1.24
female	218	61	151	48.5	21.271	10	0	0	0	0	0	40	10	4	4	1	post-infection (unknown)	commensals	0	0	0	4	5	4	8	1	1	1	0	C+P	C+P	0	0	0	0	0	1	1	1	0	1	1	1	1	0	40	10	4	0.52
male	222	60	162	50	19.052	4	0	0	1	1	0	0.5	0.5	0	0	0	idiopathic	PA	PA	0	1	0	30	6	7	1	1	1	0	C+P	P	0	0	0	0	0	1	1	1	0	0	1	0	1	Ex(22)	0.5	0.5	4	1.75
male	224	66	166	73	26.4915	11	0	0	0	0	0	15	15	3	2	2	post-infection (unknown)	Proteus mirabilis	MIs	1	0	3	80	4	9	1	1	1	0	C+P	C+P	1	0	0	0	0	1	1	1	0	1	1	1	1	Ex(30)	15	15	4	1.41
male	231	58	165	79.8	29.3113	12	1	0	1	0	1	50	49	8	2	2	idiopathic	PA	PA	0	0	8	100	5	13	1	1	1	0	C+P	C+P	1	0	0	0	0	1	1	1	1	1	1	1	1	Ex(20)	50	49	4	1.37
[truncated: 7 more columns]

## Sheet: Prior Dila
Sex	No	Age	height(cm)	Weight(kg)	BMI	ICS	Muc	Anti	Macro	Theo	etiology	Bacteria	Bact	Bact col	Age score	BMI score	2yr AE	1y AE	AE score	hospital	Hos cate	FEV1pred%	FEV1 score	lobe	lobe score	Pacol	PA score	Col other	PPM score	MMRC	MMRC score	BSI	BSI cate	HRCT评分	cystic	bilateral	mosaicism	LCI	MMEF(L/s)	MMEF pred L	MMEFpred%	RV/TLC	RV/TLCpred	FEV1/FVC%
female	002	32	168	47	16.6525	0	1	1	0	1	idopathic	commensals	0	0	0	2	3	1.5	0	0	0	69.3095	1	3	0	0	0	0	0	0	0	3	1	7	0	1	0	16.02	1.29	3.49	36.9628	27.8	91	64.6
female	004	33	159	40	15.8222	1	1	1	0	1	Kartargener	PA	PA	1	0	2	1	0.5	0	0	0	33.3388	2	4	1	1	3	0	0	1	0	8	2	9	1	1	1	15.985	0.43	3.226	13.3292	38.5	126	48.3
male	012	45	170	61	21.1073	0	1	1	0	1	GERD	Escherichia coli	Mis	0	0	0	10	5	2	1	5	52.407	1	5	1	0	0	0	0	0	0	9	2	11	1	1	1	16.665	0.89	3.449	25.8046	43.55	136.5	53.9
female	015	41	149	51	22.9719	0	1	0	0	1	post-pneumonic; IgG4 deficiency	commensals	0	0	0	0	4	2	0	0	0	42.8266	2	6	1	0	0	0	0	2	0	3	1	16	1	1	1	24.88	1.31	2.664	49.1742	50.2	149.5	92.4
female	017	51	159	38	15.0311	0	1	1	0	1	post-measles	commensals	0	0	2	2	2	1	0	1	5	54.9534	1	6	1	0	0	0	0	1	0	11	3	9	0	1	1	20.56	0.49	2.524	19.4136	45.4	123	50.4
female	018	23	157	45	18.2563	0	1	0	0	0	sequestration	commensals	0	0	0	2	6	3	2	0	0	74.8013	1	1	0	0	0	0	0	0	0	5	2	3	1	1	1	10.98	2.82	3.566	79.0802	28.85	102.5	89.6
male	020	69	176	78	25.1808	0	0	0	0	1	IgG3+IgM deficiency	commensals	0	0	2	0	8	4	2	0	0	71.4982	1	2	0	0	0	0	0	2	0	5	2	2	0	0	0	12.63	1.68	2.489	67.497	41.2	98.5	71.9
female	021	55	153	48	20.5049	0	1	1	0	0	RA; IgG4 deficiency	PA	PA	1	2	0	1	0.5	0	0	0	71.1833	1	4	1	0	0	0	0	1	0	4	1	4	0	1	1	18.03	0.6	2.09	28.7081	47.1	123	58.2
male	027	59	169	55	19.257	0	1	1	1	1	idopathic	Haemophilus parainfluenzae	Mis	0	2	0	4	2	0	4	5	70.0381	1	6	1	1	3	0	0	1	0	12	3	11	1	1	1	16.65	1.2	2.673	44.8934	44.8	118.5	71.7
male	028	36	171	69	23.597	0	1	0	1	0	idiopathic	Klebsiella pneumoniae	Mis	1	0	0	0	0	0	0	0	62.0168	1	5	1	0	0	1	1	0	0	3	1	6	0	1	1	14.87	1.46	3.965	36.8222	36.55	127	68.2
female	032	39	158	36	14.4208	0	1	0	1	1	lung malformation	commensals	0	0	0	2	3	1.5	0	0	0	20.3694	3	6	1	0	0	0	0	2	0	6	2	16	1	1	1	14.56	0.21	2.889	7.26895	42.85	130.35	41
female	037	49	143	47	22.984	0	1	0	0	0	idiopathic	commensals	0	0	0	0	4	2	0	0	0	49.9333	2	3	0	0	0	0	0	0	0	2	1	7	0	1	1	21.73	0.65	2.202	29.5186	40.6	113	64.2
female	038	49	156	51	20.9566	0	1	0	1	1	idopathic	Escherichia coli	Mis	0	0	0	1	0.5	0	0	0	71.6846	1	3	0	0	0	1	1	0	0	2	1	7	1	1	1	12.67	1.99	2.527	78.7495	45.7	125.9	87.8
female	040	56	158	50	20.0288	1	1	0	1	1	GERD	Escherichia coli	Mis	0	2	0	6	3	2	0	0	43.5669	2	5	1	1	3	0	0	1	0	10	3	8	1	1	1	16.05	0.34	2.304	14.7569	53.7	138.5	49.9
female	043	53	160	49	19.1406	1	1	1	0	1	IgG4 deficiency	PA	PA	1	2	0	2	1	0	0	0	64.2989	1	6	1	1	3	0	0	2	0	7	2	13	1	1	1	22.62	0.65	2.471	26.3051	36.25	96	58.5
male	047	31	169	50	17.5064	0	1	1	0	0	idiopathic	PA	PA	0	0	2	6	3	2	0	0	56.1874	1	6	1	1	3	0	0	1	0	9	2	11	1	1	0	13.805	0.8	4.48	18	38.45	141.5	56.3
female	058	65	163	49	18.4425	0	1	1	1	1	post-TB	Rothia mucilagenosa	Mis	0	2	2	3	1.5	0	1	5	53.412	1	6	1	0	0	0	0	2	0	11	3	13	0	1	1	18.775	0.51	2.078	24.5428	54.2	130	62.2
female	062	30	161	46.5	17.9391	0	1	0	0	1	idopathic	commensals	0	0	0	2	5	2.5	0	1	5	74.4685	1	2	0	1	3	0	0	0	0	11	3	4	1	0	1	12.485	2.15	3.393	63.3658	48.7	165.15	81.6
male	063	41	174	56	18.4965	0	1	1	0	0	post-pneumonic	Rothia mucilagenosa	Mis	0	0	2	11	5.5	2	0	0	69.751	1	4	1	0	0	0	0	1	0	6	2	8	0	1	1	16.78	0.63	3.849	16.3679	42.6	138.5	52.4
male	065	31	165	53.5	19.6511	1	0	1	0	0	CFTR disorder	PA	PA	1	0	0	3	1.5	0	1	5	36.9245	2	5	1	0	0	0	0	1	0	8	2	13	1	1	1	19.94	0.31	3.937	7.87402	51.65	192.35	38.4
female	070	44	156	49.5	20.3402	0	1	0	1	1	idiopathic	PA	PA	1	0	0	1	0.5	0	0	0	78.7402	1	3	0	1	3	0	0	0	0	4	1	7	1	0	1	12.395	1.24	2.722	45.5547	37.65	109	72.2
female	075	29	157	52	21.0962	1	1	1	1	0	asthma	commensals	0	0	0	0	6	3	2	0	0	54.5822	1	5	1	0	0	0	0	1	0	4	1	8	1	1	1	16.315	0.5	3.137	15.9388	54	177	48.3
female	078	43	159	61	24.1288	1	1	0	0	1	post-TB	PA	PA	1	0	0	1	0.5	0	0	0	58.0685	1	3	0	1	3	0	0	1	0	4	1	6	1	1	1	16.235	1.21	2.836	42.6657	46.5	135.5	77.4
female	079	47	159	35	13.8444	1	1	1	0	1	lung malformation	PA	PA	1	0	2	6	3	2	0	0	17.0546	3	6	1	1	3	0	0	2	0	11	3	11	1	1	1	22.235	0.33	2.68	12.3134	44.65	123	60
male	083	23	165	50	18.3655	0	1	0	0	0	idiopathic	Haemophilus influenzae	Mis	1	0	2	4	2	0	0	0	77.5173	1	4	1	0	0	1	1	1	0	5	2	6	0	1	0	11.4	3.65	4.353	83.8502	35.15	151	85.1
male	085	46	169	77	26.9598	0	1	1	0	0	idiopathic	Haemophilus influenzae	Mis	1	0	0	2	1	0	2	5	76.7385	1	3	0	0	0	0	0	2	0	6	2	3	1	1	1	14.325	1.99	3.349	59.4207	34	104	71.8
male	089	55	170	60	20.7612	0	1	1	0	1	idiopathic	PA	PA	1	2	0	2	1	0	0	0	41.1261	2	6	1	1	3	0	0	2	0	8	2	15	1	1	1	17.185	0.51	2.929	17.4121	58.7	163.5	51.3
female	093	21	156	43	17.6693	0	1	0	1	1	idiopathic	PA	PA	1	0	2	1	0.5	0	1	5	22.0922	3	6	1	1	3	0	0	2	0	14	3	17	1	1	1	22.48	0.26	3.619	7.18431	55.3	207	54.2
female	095	43	156	45.5	18.6966	0	1	1	1	1	IgG4 deficiency	Proteus mirabilis	Mis	0	0	0	2	1	0	1	5	64.558	1	5	1	0	0	0	0	1	0	7	2	9	0	1	0	14.54	1.28	2.722	47.0242	39.4	116	78
female	113	46	154	44	18.5529	1	0	1	1	1	post-TB	commensals	0	0	0	0	3	1.5	0	0	0	19.1853	3	6	1	0	0	0	0	3	0	4	1	8	1	1	1	18.17	0.22	2.594	8.48111	62.6	177	43.9
male	114	57	163	70	26.3465	0	1	0	1	1	post-measle	Haemophilus parainfluenzae	Mis	0	2	0	12	6	2	1	5	56.1942	1	5	1	0	0	0	0	1	0	11	3	7	1	1	1	13.5	1.74	2.489	69.9076	49.5	135	79.9
female	115	59	158	66.5	26.6384	0	1	1	0	0	post-measle	PA	PA	1	2	0	2	1	0	2	5	52.2068	1	5	1	1	3	0	0	1	0	12	3	11	1	1	1	16.44	0.69	2.187	31.5501	51.4	130.5	70.6
male	116	22	164	47	17.4747	0	1	1	1	1	post-measle	PA	PA	1	0	2	2	1	0	0	0	27.8985	3	6	1	1	3	0	0	0	0	9	2	11	1	1	1	17.665	0.44	4.357	10.0987	47.05	201.5	53.5
female	120	46	154	43	18.1312	0	1	1	0	0	post-measle	PA	PA	1	0	2	0	0	0	0	0	49.5248	2	4	1	1	3	0	0	1	0	8	2	9	1	1	0	15.92	1.11	2.594	42.7911	53.4	153	83.1
female	132	68	154	39	16.4446	1	0	1	1	1	idiopathic	commensals	0	0	2	2	12	6	2	0	0	46.2481	2	3	0	1	3	0	0	0	0	11	3	6	0	1	1	13.21	0.61	1.736	35.1382	39.55	92.5	63.5
female	136	19	154	38	16.0229	0	1	1	1	0	post-pneumonia	PA	PA	1	0	2	1	0.5	0	1	5	53.6763	1	6	1	1	3	0	0	1	0	12	3	17	1	1	1	17.915	2.79	3.647	76.5012	37.6	145.95	94.7
male	139	25	179	64	19.9744	0	1	1	1	1	post-TB	Haemophilus parainfluenzae	Mis	1	0	0	5	2.5	0	3	5	54.2521	1	3	0	0	0	1	1	1	0	7	2	5	1	0	1	8.78	1.64	4.921	33.3266	28.5	116.5	68
female	142	41	157	49	19.8791	0	0	1	1	0	post-measle	Haemophilus parainfluenzae	Mis	0	0	0	4	2	0	0	0	62.7746	1	5	1	0	0	0	0	0	0	2	1	9	1	1	0	14.575	1.14	2.864	39.8045	35.35	106.5	75.5
male	143	65	162	55	20.9572	1	0	1	1	1	idiopathic	PA	PA	1	2	0	6	3	2	4	5	31.2824	2	5	1	0	0	0	0	4	2	14	3	15	1	1	1	29.79	0.31	2.025	15.3086	52.3	132	51.5
male	149	51	163	63	23.7118	0	1	1	1	1	IgG3 deficiency	commensals	0	0	2	0	4	2	0	2	5	72.0222	1	1	0	0	0	0	0	0	0	8	2	2	0	0	0	9.66	1.2	2.601	46.1361	33.3	97	74
female	152	22	169	43	15.0555	0	0	0	1	0	post-measles	PA	1	1	0	2	5	2.5	0	5	5	32.7644	2	6	1	1	3	0	0	2	0	13	3	17	1	1	1	17.025	0.78	3.827	20.3815	42.95	158.5	79
male	153	37	174	76	25.1024	0	1	0	0	1	post-measles	Haemophilus influenzae	Mis	0	0	0	0	0	0	0	0	47.8103	2	5	1	0	0	0	0	0	0	3	1	10	1	1	1	16.68	0.67	4.057	16.5147	37.95	132.05	46.4
male	154	46	163	59	22.2063	1	0	0	1	1	ABPA	Escherichia coli	Mis	0	0	0	3	1.5	0	2	5	37.3461	2	5	1	0	0	1	1	2	0	9	2	11	1	1	1	14.15	0.7	3.061	22.8683	47.55	145.5	54
female	155	22	151	39	17.1045	1	1	0	1	0	idiopathic	PA	PA	1	0	2	3	1.5	0	1	5	34.6021	2	6	1	1	3	0	0	1	0	13	3	12	1	1	1	20.735	0.56	3.502	15.9909	48.55	179	76
female	160	63	139	41.5	21.4792	1	0	1	0	0	DPB	Haemophilus influenzae	0	0	2	0	1	0.5	0	0	0	62.1094	1	6	1	0	0	0	0	0	0	4	1	8	0	1	1	10.7	1.21	1.556	77.7635	40.55	99.5	83.5
female	161	34	155.5	44	18.2	0	1	1	0	1	idiopathic	moraxella catarrhalis	Mis	1	0	2	5	3	2	0	0	74.53	1	4	1	0	0	0	0	0	0	6	2	6	0	1	1	16.59	1.23	3.0995	39.6838	25.45	83.5	65.5
female	162	27	154	43	18.1312	0	1	1	0	1	idiopathic	Klebsiella pneumoniae	Mis	1	0	2	2	0	0	0	0	61.5	1	6	1	0	0	1	1	1	0	5	2	10	1	1	1	16.44	1.67	3.335	50.075	29.5	105	83.8
